# Supplementary material for: Synthesis and photoluminescence of iridium(iii) arylacetylide complexes with acetylide-localized emissive excited states
Source: Dalton Trans. 2026 Jan 27;55(6):2499–508. doi: 10.1039/d5dt02734a (PMC12836165; doi:10.1039/d5dt02734a)
Supplement: DT-055-D5DT02734A-s002 [file DT-055-D5DT02734A-s002.cif]

# Supplementary Information (SI) for Dalton Transactions.
# This journal is © The Royal Society of Chemistry 2026

####################################################################### 
# 
# This file contains crystal structure data downloaded from the 
# Cambridge Structural Database (CSD) hosted by the Cambridge 
# Crystallographic Data Centre (CCDC).
# 
# Full information about CCDC data access policies and citation 
# guidelines are available at http://www.ccdc.cam.ac.uk/access/V1 
# 
# Audit and citation data items may have been added by the CCDC. 
# Please retain this information to preserve the provenance of 
# this file and to allow appropriate attribution of the data. 
# 
#######################################################################

data_TS29
_database_code_depnum_ccdc_archive 'CCDC 2489655'
loop_
_audit_author_name
_audit_author_address
'Thomas Teets'
;University of Houston
United States of America
;
_audit_update_record             
;
2025-09-18 deposited with the CCDC.	2026-01-20 downloaded from the CCDC.
;

_audit_creation_method           SHELXL-2019/3
_shelx_SHELXL_version_number     2019/3
_chemical_name_systematic        ?
_chemical_name_common            ?
_chemical_melting_point          ?
_chemical_formula_moiety         ?
_chemical_formula_sum            'C32 H25 Cl2 F4 Ir N6'
_chemical_formula_weight         832.68

loop_
_atom_type_symbol
_atom_type_description
_atom_type_scat_dispersion_real
_atom_type_scat_dispersion_imag
_atom_type_scat_source
C C 0.0033 0.0016 'International Tables Vol C Tables 4.2.6.8 and 6.1.1.4'
H H 0.0000 0.0000 'International Tables Vol C Tables 4.2.6.8 and 6.1.1.4'
N N 0.0061 0.0033 'International Tables Vol C Tables 4.2.6.8 and 6.1.1.4'
F F 0.0171 0.0103 'International Tables Vol C Tables 4.2.6.8 and 6.1.1.4'
Ir Ir -1.4442 7.9887 'International Tables Vol C Tables 4.2.6.8 and 6.1.1.4'
Cl Cl 0.1484 0.1585 'International Tables Vol C Tables 4.2.6.8 and 6.1.1.4'

_space_group_crystal_system      triclinic
_space_group_IT_number           2
_space_group_name_H-M_alt        'P -1'
_space_group_name_Hall           '-P 1'

_shelx_space_group_comment       
; 
The symmetry employed for this shelxl refinement is uniquely defined 
by the following loop, which should always be used as a source of 
symmetry information in preference to the above space-group names. 
They are only intended as comments. 
;

loop_
_space_group_symop_operation_xyz
'x, y, z'
'-x, -y, -z'

_cell_length_a                   10.9423(13)
_cell_length_b                   11.8086(14)
_cell_length_c                   13.0470(16)
_cell_angle_alpha                111.7810(10)
_cell_angle_beta                 90.3730(10)
_cell_angle_gamma                97.3650(10)
_cell_volume                     1549.9(3)
_cell_formula_units_Z            2
_cell_measurement_temperature    150(2)
_cell_measurement_reflns_used    9416
_cell_measurement_theta_min      3.18
_cell_measurement_theta_max      27.56

_exptl_crystal_description       rock
_exptl_crystal_colour            colourless
_exptl_crystal_density_meas      ?
_exptl_crystal_density_method    ?
_exptl_crystal_density_diffrn    1.784
_exptl_crystal_F_000             812
_exptl_transmission_factor_min   ?
_exptl_transmission_factor_max   ?
_exptl_crystal_size_max          0.280
_exptl_crystal_size_mid          0.250
_exptl_crystal_size_min          0.140
_exptl_absorpt_coefficient_mu    4.537
_shelx_estimated_absorpt_T_min   0.363
_shelx_estimated_absorpt_T_max   0.569
_exptl_absorpt_correction_type   multi-scan
_exptl_absorpt_correction_T_min  0.5872
_exptl_absorpt_correction_T_max  0.7456
_exptl_absorpt_process_details   sadabs
_exptl_absorpt_special_details   ?
_diffrn_ambient_temperature      150(2)
_diffrn_radiation_wavelength     0.71073
_diffrn_radiation_type           MoK\a
_diffrn_source                   ?
_diffrn_measurement_device_type  'Bruker APEX-II CCD'
_diffrn_measurement_method       '\f and \w scans'
_diffrn_detector_area_resol_mean ?
_diffrn_reflns_number            21752
_diffrn_reflns_av_unetI/netI     0.0142
_diffrn_reflns_av_R_equivalents  0.0153
_diffrn_reflns_limit_h_min       -14
_diffrn_reflns_limit_h_max       14
_diffrn_reflns_limit_k_min       -15
_diffrn_reflns_limit_k_max       14
_diffrn_reflns_limit_l_min       -16
_diffrn_reflns_limit_l_max       16
_diffrn_reflns_theta_min         2.954
_diffrn_reflns_theta_max         27.103
_diffrn_reflns_theta_full        25.242
_diffrn_measured_fraction_theta_max 0.996
_diffrn_measured_fraction_theta_full 0.998
_diffrn_reflns_Laue_measured_fraction_max 0.996
_diffrn_reflns_Laue_measured_fraction_full 0.998
_diffrn_reflns_point_group_measured_fraction_max 0.996
_diffrn_reflns_point_group_measured_fraction_full 0.998
_reflns_number_total             6800
_reflns_number_gt                6582
_reflns_threshold_expression     'I > 2\s(I)'
_reflns_Friedel_coverage         0.000
_reflns_Friedel_fraction_max     .
_reflns_Friedel_fraction_full    .

_reflns_special_details          
; 
 Reflections were merged by SHELXL according to the crystal 
 class for the calculation of statistics and refinement. 
  
 _reflns_Friedel_fraction is defined as the number of unique 
 Friedel pairs measured divided by the number that would be 
 possible theoretically, ignoring centric projections and 
 systematic absences. 
;

_computing_data_collection       'Bruker APEX2'
_computing_cell_refinement       'Bruker SAINT'
_computing_data_reduction        'Bruker SAINT'
_computing_structure_solution    'SHELXT 2018/2 (Sheldrick, 2018)'
_computing_structure_refinement  'SHELXL-2019/2 (Sheldrick, 2019)'
_computing_molecular_graphics    'Bruker SHELXTL'
_computing_publication_material  'Bruker SHELXTL'
_refine_special_details          ?
_refine_ls_structure_factor_coef Fsqd
_refine_ls_matrix_type           full
_refine_ls_weighting_scheme      calc
_refine_ls_weighting_details     
'w=1/[\s^2^(Fo^2^)+(0.0148P)^2^+1.2557P] where P=(Fo^2^+2Fc^2^)/3'
_atom_sites_solution_primary     ?
_atom_sites_solution_secondary   ?
_atom_sites_solution_hydrogens   geom
_refine_ls_hydrogen_treatment    constr
_refine_ls_extinction_method     none
_refine_ls_extinction_coef       .
_refine_ls_number_reflns         6800
_refine_ls_number_parameters     408
_refine_ls_number_restraints     0
_refine_ls_R_factor_all          0.0144
_refine_ls_R_factor_gt           0.0136
_refine_ls_wR_factor_ref         0.0338
_refine_ls_wR_factor_gt          0.0335
_refine_ls_goodness_of_fit_ref   1.054
_refine_ls_restrained_S_all      1.054
_refine_ls_shift/su_max          0.002
_refine_ls_shift/su_mean         0.000

loop_
_atom_site_label
_atom_site_type_symbol
_atom_site_fract_x
_atom_site_fract_y
_atom_site_fract_z
_atom_site_U_iso_or_equiv
_atom_site_adp_type
_atom_site_occupancy
_atom_site_site_symmetry_order
_atom_site_calc_flag
_atom_site_refinement_flags_posn
_atom_site_refinement_flags_adp
_atom_site_refinement_flags_occupancy
_atom_site_disorder_assembly
_atom_site_disorder_group
Ir1 Ir 0.27040(2) 0.55017(2) 0.79304(2) 0.01504(3) Uani 1 1 d . . . . .
Cl2 Cl 0.19715(8) 0.97541(7) 0.76207(6) 0.06067(19) Uani 1 1 d . . . . .
Cl1 Cl 0.43021(8) 0.99622(8) 0.65823(10) 0.0772(3) Uani 1 1 d . . . . .
F2 F 0.16830(13) 0.08037(11) 0.54180(10) 0.0381(3) Uani 1 1 d . . . . .
F4 F -0.05164(13) 0.73503(13) 0.62095(11) 0.0391(3) Uani 1 1 d . . . . .
N4 N 0.37594(14) 0.42977(14) 0.69482(12) 0.0184(3) Uani 1 1 d . . . . .
F3 F 0.21841(12) 0.52415(13) 0.36454(9) 0.0364(3) Uani 1 1 d . . . . .
F1 F -0.16013(12) 0.23468(13) 0.75512(11) 0.0378(3) Uani 1 1 d . . . . .
N6 N 0.13368(14) 0.65094(14) 0.86151(12) 0.0185(3) Uani 1 1 d . . . . .
N5 N 0.06319(14) 0.67906(14) 0.78918(12) 0.0202(3) Uani 1 1 d . . . . .
N2 N 0.34795(14) 0.63738(15) 1.04419(12) 0.0205(3) Uani 1 1 d . . . . .
C40 C 0.32482(16) 0.54046(17) 0.94509(14) 0.0186(3) Uani 1 1 d . . . . .
N3 N 0.31607(15) 0.31335(14) 0.63796(12) 0.0206(3) Uani 1 1 d . . . . .
C21 C 0.20318(16) 0.57770(16) 0.65754(14) 0.0183(3) Uani 1 1 d . . . . .
C11 C 0.14644(17) 0.39034(17) 0.74451(14) 0.0187(3) Uani 1 1 d . . . . .
N1 N 0.33490(15) 0.44085(15) 0.97196(12) 0.0207(3) Uani 1 1 d . . . . .
C31 C 0.41259(17) 0.69138(17) 0.81794(14) 0.0198(3) Uani 1 1 d . . . . .
C26 C 0.10287(17) 0.64382(17) 0.67941(15) 0.0203(4) Uani 1 1 d . . . . .
C44 C 0.35842(19) 0.76902(17) 1.06508(15) 0.0236(4) Uani 1 1 d . . . . .
H44A H 0.445464 0.805458 1.079727 0.035 Uiso 1 1 calc R U . . .
H44B H 0.312003 0.809641 1.129330 0.035 Uiso 1 1 calc R U . . .
H44C H 0.324794 0.780090 1.000151 0.035 Uiso 1 1 calc R U . . .
C16 C 0.19179(17) 0.28980(17) 0.66461(14) 0.0201(4) Uani 1 1 d . . . . .
C110 C 0.48767(17) 0.43430(18) 0.65521(15) 0.0219(4) Uani 1 1 d . . . . .
H110 H 0.549242 0.504633 0.678884 0.026 Uiso 1 1 calc R U . . .
C22 C 0.24227(17) 0.53859(18) 0.54911(15) 0.0220(4) Uani 1 1 d . . . . .
H22 H 0.310207 0.493582 0.530193 0.026 Uiso 1 1 calc R U . . .
C12 C 0.02553(18) 0.36874(18) 0.77432(15) 0.0219(4) Uani 1 1 d . . . . .
H12 H -0.010001 0.433422 0.827526 0.026 Uiso 1 1 calc R U . . .
C210 C 0.07445(18) 0.68080(18) 0.95523(15) 0.0228(4) Uani 1 1 d . . . . .
H210 H 0.101340 0.670504 1.020205 0.027 Uiso 1 1 calc R U . . .
C43 C 0.3209(2) 0.31259(18) 0.89619(16) 0.0259(4) Uani 1 1 d . . . . .
H43A H 0.234394 0.284913 0.868798 0.039 Uiso 1 1 calc R U . . .
H43B H 0.345975 0.261662 0.935029 0.039 Uiso 1 1 calc R U . . .
H43C H 0.372961 0.304924 0.833763 0.039 Uiso 1 1 calc R U . . .
C42 C 0.37028(19) 0.5976(2) 1.12920(16) 0.0269(4) Uani 1 1 d . . . . .
H42 H 0.387574 0.648003 1.205127 0.032 Uiso 1 1 calc R U . . .
C29 C -0.03224(19) 0.72911(19) 0.94410(17) 0.0273(4) Uani 1 1 d . . . . .
H29 H -0.089772 0.758012 0.998806 0.033 Uiso 1 1 calc R U . . .
C18 C 0.3916(2) 0.24540(19) 0.56443(16) 0.0268(4) Uani 1 1 d . . . . .
H18 H 0.372046 0.161745 0.515883 0.032 Uiso 1 1 calc R U . . .
C15 C 0.1212(2) 0.17560(18) 0.61870(15) 0.0258(4) Uani 1 1 d . . . . .
C32 C 0.50639(18) 0.76197(18) 0.82616(15) 0.0231(4) Uani 1 1 d . . . . .
C25 C 0.04528(19) 0.67087(19) 0.59782(16) 0.0257(4) Uani 1 1 d . . . . .
C19 C 0.50088(19) 0.3202(2) 0.57358(16) 0.0280(4) Uani 1 1 d . . . . .
H19 H 0.571590 0.298835 0.532686 0.034 Uiso 1 1 calc R U . . .
C28 C -0.03746(18) 0.72654(19) 0.83801(17) 0.0269(4) Uani 1 1 d . . . . .
H28 H -0.099970 0.753101 0.805048 0.032 Uiso 1 1 calc R U . . .
C41 C 0.3629(2) 0.4750(2) 1.08417(16) 0.0279(4) Uani 1 1 d . . . . .
H41 H 0.374487 0.421614 1.121711 0.033 Uiso 1 1 calc R U . . .
C24 C 0.08350(19) 0.6327(2) 0.49119(16) 0.0279(4) Uani 1 1 d . . . . .
H24 H 0.044457 0.651345 0.435292 0.033 Uiso 1 1 calc R U . . .
C13 C -0.04196(18) 0.2526(2) 0.72583(16) 0.0263(4) Uani 1 1 d . . . . .
C23 C 0.18111(19) 0.5661(2) 0.47005(15) 0.0263(4) Uani 1 1 d . . . . .
C14 C 0.0023(2) 0.15419(19) 0.64867(17) 0.0293(4) Uani 1 1 d . . . . .
H14 H -0.046334 0.075457 0.617485 0.035 Uiso 1 1 calc R U . . .
C38 C 0.68016(19) 0.91856(18) 0.93582(16) 0.0268(4) Uani 1 1 d . . . . .
H38 H 0.644870 0.919038 1.002285 0.032 Uiso 1 1 calc R U . . .
C33 C 0.61990(17) 0.84239(17) 0.83345(16) 0.0213(4) Uani 1 1 d . . . . .
C36 C 0.84225(19) 0.99543(19) 0.8449(2) 0.0318(5) Uani 1 1 d . . . . .
H36 H 0.917556 1.047176 0.848748 0.038 Uiso 1 1 calc R U . . .
C37 C 0.7908(2) 0.99313(19) 0.94089(18) 0.0310(4) Uani 1 1 d . . . . .
H37 H 0.831367 1.042915 1.010665 0.037 Uiso 1 1 calc R U . . .
C34 C 0.67410(19) 0.84515(19) 0.73759(17) 0.0277(4) Uani 1 1 d . . . . .
H34 H 0.635662 0.793739 0.667313 0.033 Uiso 1 1 calc R U . . .
C35 C 0.7837(2) 0.9222(2) 0.74368(19) 0.0322(5) Uani 1 1 d . . . . .
H35 H 0.818283 0.924374 0.677744 0.039 Uiso 1 1 calc R U . . .
C51 C 0.3163(3) 0.8985(3) 0.6914(3) 0.0560(7) Uani 1 1 d . . . . .
H51A H 0.280817 0.830872 0.622444 0.067 Uiso 1 1 calc R U . . .
H51B H 0.354936 0.861266 0.737786 0.067 Uiso 1 1 calc R U . . .

loop_
_atom_site_aniso_label
_atom_site_aniso_U_11
_atom_site_aniso_U_22
_atom_site_aniso_U_33
_atom_site_aniso_U_23
_atom_site_aniso_U_13
_atom_site_aniso_U_12
Ir1 0.01548(4) 0.01727(4) 0.01350(4) 0.00736(3) -0.00028(2) 0.00149(2)
Cl2 0.0877(6) 0.0445(4) 0.0493(4) 0.0139(3) 0.0113(4) 0.0182(4)
Cl1 0.0573(5) 0.0604(5) 0.1272(8) 0.0530(5) -0.0024(5) 0.0012(4)
F2 0.0429(8) 0.0253(6) 0.0325(6) -0.0022(5) 0.0065(6) -0.0041(5)
F4 0.0400(8) 0.0521(8) 0.0349(7) 0.0215(6) 0.0002(6) 0.0245(6)
N4 0.0191(7) 0.0202(7) 0.0160(7) 0.0075(6) -0.0010(6) 0.0011(6)
F3 0.0361(7) 0.0599(9) 0.0172(5) 0.0189(6) 0.0026(5) 0.0069(6)
F1 0.0246(6) 0.0416(7) 0.0461(7) 0.0189(6) 0.0080(5) -0.0077(5)
N6 0.0193(7) 0.0202(7) 0.0170(7) 0.0081(6) -0.0010(6) 0.0027(6)
N5 0.0203(8) 0.0227(8) 0.0202(7) 0.0103(6) -0.0006(6) 0.0048(6)
N2 0.0213(8) 0.0243(8) 0.0162(7) 0.0076(6) -0.0009(6) 0.0048(6)
C40 0.0161(8) 0.0230(9) 0.0185(8) 0.0096(7) 0.0013(6) 0.0042(7)
N3 0.0229(8) 0.0202(8) 0.0166(7) 0.0054(6) 0.0009(6) 0.0000(6)
C21 0.0178(8) 0.0197(9) 0.0183(8) 0.0100(7) -0.0030(6) -0.0023(7)
C11 0.0207(9) 0.0214(9) 0.0164(8) 0.0106(7) -0.0024(6) 0.0009(7)
N1 0.0232(8) 0.0232(8) 0.0190(7) 0.0110(6) 0.0001(6) 0.0051(6)
C31 0.0229(9) 0.0204(9) 0.0180(8) 0.0097(7) -0.0002(7) 0.0028(7)
C26 0.0219(9) 0.0216(9) 0.0186(8) 0.0098(7) -0.0015(7) 0.0004(7)
C44 0.0264(10) 0.0225(9) 0.0200(8) 0.0052(7) 0.0000(7) 0.0047(8)
C16 0.0219(9) 0.0234(9) 0.0156(8) 0.0093(7) -0.0014(7) -0.0009(7)
C110 0.0191(9) 0.0281(10) 0.0197(8) 0.0105(7) 0.0006(7) 0.0025(7)
C22 0.0200(9) 0.0277(10) 0.0196(8) 0.0110(7) 0.0001(7) 0.0007(7)
C12 0.0221(9) 0.0266(10) 0.0200(8) 0.0130(7) 0.0010(7) 0.0008(7)
C210 0.0235(9) 0.0258(10) 0.0192(8) 0.0085(7) 0.0027(7) 0.0031(7)
C43 0.0321(11) 0.0227(9) 0.0267(9) 0.0129(8) -0.0005(8) 0.0058(8)
C42 0.0307(11) 0.0352(11) 0.0171(8) 0.0113(8) -0.0022(7) 0.0084(9)
C29 0.0226(10) 0.0317(11) 0.0268(10) 0.0090(8) 0.0061(8) 0.0070(8)
C18 0.0323(11) 0.0252(10) 0.0192(9) 0.0034(8) 0.0044(8) 0.0053(8)
C15 0.0331(11) 0.0221(9) 0.0188(8) 0.0048(7) 0.0013(8) 0.0001(8)
C32 0.0251(10) 0.0229(9) 0.0222(9) 0.0100(7) -0.0011(7) 0.0019(8)
C25 0.0246(10) 0.0281(10) 0.0288(10) 0.0148(8) -0.0029(8) 0.0061(8)
C19 0.0259(10) 0.0338(11) 0.0221(9) 0.0071(8) 0.0066(8) 0.0068(8)
C28 0.0215(9) 0.0298(10) 0.0307(10) 0.0113(8) 0.0014(8) 0.0083(8)
C41 0.0329(11) 0.0356(11) 0.0212(9) 0.0167(8) -0.0018(8) 0.0078(9)
C24 0.0292(10) 0.0360(11) 0.0246(9) 0.0195(9) -0.0052(8) 0.0016(8)
C13 0.0216(9) 0.0346(11) 0.0259(9) 0.0175(8) 0.0011(7) -0.0043(8)
C23 0.0263(10) 0.0360(11) 0.0177(9) 0.0139(8) -0.0008(7) -0.0033(8)
C14 0.0320(11) 0.0259(10) 0.0261(10) 0.0100(8) -0.0027(8) -0.0099(8)
C38 0.0317(11) 0.0228(10) 0.0256(9) 0.0104(8) 0.0004(8) -0.0008(8)
C33 0.0212(9) 0.0181(9) 0.0267(9) 0.0113(7) -0.0006(7) 0.0016(7)
C36 0.0232(10) 0.0219(10) 0.0510(13) 0.0158(9) 0.0040(9) -0.0006(8)
C37 0.0310(11) 0.0216(10) 0.0367(11) 0.0095(9) -0.0065(9) -0.0041(8)
C34 0.0298(11) 0.0277(10) 0.0266(10) 0.0124(8) 0.0010(8) 0.0015(8)
C35 0.0327(11) 0.0297(11) 0.0387(11) 0.0178(9) 0.0123(9) 0.0046(9)
C51 0.0639(19) 0.0368(14) 0.073(2) 0.0263(14) 0.0011(15) 0.0096(13)

_geom_special_details            
; 
 All esds (except the esd in the dihedral angle between two l.s. planes) 
 are estimated using the full covariance matrix.  The cell esds are taken 
 into account individually in the estimation of esds in distances, angles 
 and torsion angles; correlations between esds in cell parameters are only 
 used when they are defined by crystal symmetry.  An approximate (isotropic) 
 treatment of cell esds is used for estimating esds involving l.s. planes. 
;

loop_
_geom_bond_atom_site_label_1
_geom_bond_atom_site_label_2
_geom_bond_distance
_geom_bond_site_symmetry_2
_geom_bond_publ_flag
Ir1 N4 2.0212(15) . ?
Ir1 N6 2.0340(15) . ?
Ir1 C31 2.0575(19) . ?
Ir1 C21 2.0598(17) . ?
Ir1 C11 2.0612(18) . ?
Ir1 C40 2.1153(17) . ?
Cl2 C51 1.753(3) . ?
Cl1 C51 1.756(3) . ?
F2 C15 1.362(2) . ?
F4 C25 1.353(2) . ?
N4 C110 1.333(2) . ?
N4 N3 1.369(2) . ?
F3 C23 1.364(2) . ?
F1 C13 1.363(2) . ?
N6 C210 1.337(2) . ?
N6 N5 1.373(2) . ?
N5 C28 1.355(2) . ?
N5 C26 1.423(2) . ?
N2 C40 1.367(2) . ?
N2 C42 1.387(2) . ?
N2 C44 1.464(2) . ?
C40 N1 1.363(2) . ?
N3 C18 1.362(2) . ?
N3 C16 1.424(2) . ?
C21 C26 1.398(3) . ?
C21 C22 1.404(2) . ?
C11 C12 1.400(3) . ?
C11 C16 1.408(3) . ?
N1 C41 1.387(2) . ?
N1 C43 1.457(2) . ?
C31 C32 1.213(3) . ?
C26 C25 1.388(3) . ?
C16 C15 1.379(3) . ?
C110 C19 1.399(3) . ?
C22 C23 1.383(3) . ?
C12 C13 1.385(3) . ?
C210 C29 1.393(3) . ?
C42 C41 1.336(3) . ?
C29 C28 1.374(3) . ?
C18 C19 1.369(3) . ?
C15 C14 1.381(3) . ?
C32 C33 1.443(3) . ?
C25 C24 1.380(3) . ?
C24 C23 1.376(3) . ?
C13 C14 1.371(3) . ?
C38 C37 1.388(3) . ?
C38 C33 1.404(3) . ?
C33 C34 1.397(3) . ?
C36 C35 1.379(3) . ?
C36 C37 1.385(3) . ?
C34 C35 1.392(3) . ?

loop_
_geom_angle_atom_site_label_1
_geom_angle_atom_site_label_2
_geom_angle_atom_site_label_3
_geom_angle
_geom_angle_site_symmetry_1
_geom_angle_site_symmetry_3
_geom_angle_publ_flag
N4 Ir1 N6 166.36(6) . . ?
N4 Ir1 C31 89.71(7) . . ?
N6 Ir1 C31 99.25(7) . . ?
N4 Ir1 C21 89.99(7) . . ?
N6 Ir1 C21 79.79(7) . . ?
C31 Ir1 C21 90.14(7) . . ?
N4 Ir1 C11 80.01(7) . . ?
N6 Ir1 C11 90.42(7) . . ?
C31 Ir1 C11 169.39(7) . . ?
C21 Ir1 C11 87.28(7) . . ?
N4 Ir1 C40 97.85(6) . . ?
N6 Ir1 C40 92.53(6) . . ?
C31 Ir1 C40 89.47(7) . . ?
C21 Ir1 C40 172.15(7) . . ?
C11 Ir1 C40 94.48(7) . . ?
C110 N4 N3 106.43(15) . . ?
C110 N4 Ir1 137.29(13) . . ?
N3 N4 Ir1 115.42(11) . . ?
C210 N6 N5 105.79(15) . . ?
C210 N6 Ir1 137.55(13) . . ?
N5 N6 Ir1 115.21(11) . . ?
C28 N5 N6 110.49(15) . . ?
C28 N5 C26 133.60(16) . . ?
N6 N5 C26 115.64(14) . . ?
C40 N2 C42 111.28(16) . . ?
C40 N2 C44 127.93(15) . . ?
C42 N2 C44 120.66(16) . . ?
N1 C40 N2 103.32(15) . . ?
N1 C40 Ir1 130.32(13) . . ?
N2 C40 Ir1 126.13(13) . . ?
C18 N3 N4 110.11(15) . . ?
C18 N3 C16 134.10(17) . . ?
N4 N3 C16 115.77(14) . . ?
C26 C21 C22 117.08(16) . . ?
C26 C21 Ir1 113.38(12) . . ?
C22 C21 Ir1 129.53(14) . . ?
C12 C11 C16 116.58(17) . . ?
C12 C11 Ir1 130.53(14) . . ?
C16 C11 Ir1 112.82(13) . . ?
C40 N1 C41 111.66(16) . . ?
C40 N1 C43 126.58(15) . . ?
C41 N1 C43 121.76(16) . . ?
C32 C31 Ir1 170.99(16) . . ?
C25 C26 C21 121.49(17) . . ?
C25 C26 N5 122.76(17) . . ?
C21 C26 N5 115.74(15) . . ?
C15 C16 C11 121.76(17) . . ?
C15 C16 N3 122.77(17) . . ?
C11 C16 N3 115.44(16) . . ?
N4 C110 C19 109.96(17) . . ?
C23 C22 C21 119.50(18) . . ?
C13 C12 C11 119.63(18) . . ?
N6 C210 C29 110.40(17) . . ?
C41 C42 N2 107.07(17) . . ?
C28 C29 C210 106.11(17) . . ?
N3 C18 C19 107.20(17) . . ?
F2 C15 C16 120.11(18) . . ?
F2 C15 C14 118.26(18) . . ?
C16 C15 C14 121.63(18) . . ?
C31 C32 C33 178.0(2) . . ?
F4 C25 C24 117.99(17) . . ?
F4 C25 C26 120.42(17) . . ?
C24 C25 C26 121.59(18) . . ?
C18 C19 C110 106.29(17) . . ?
N5 C28 C29 107.21(17) . . ?
C42 C41 N1 106.66(17) . . ?
C23 C24 C25 116.51(17) . . ?
F1 C13 C14 117.67(18) . . ?
F1 C13 C12 118.38(18) . . ?
C14 C13 C12 123.95(18) . . ?
F3 C23 C24 117.69(17) . . ?
F3 C23 C22 118.48(18) . . ?
C24 C23 C22 123.82(18) . . ?
C13 C14 C15 116.46(18) . . ?
C37 C38 C33 120.69(19) . . ?
C34 C33 C38 117.95(18) . . ?
C34 C33 C32 120.40(18) . . ?
C38 C33 C32 121.64(17) . . ?
C35 C36 C37 119.65(19) . . ?
C36 C37 C38 120.4(2) . . ?
C35 C34 C33 120.87(19) . . ?
C36 C35 C34 120.4(2) . . ?
Cl2 C51 Cl1 112.71(15) . . ?

_refine_diff_density_max         0.921
_refine_diff_density_min         -0.640
_refine_diff_density_rms         0.062

_shelx_res_file                  
; 
TITL TS29_a.res in P-1 
    TS29.res 
    created by SHELXL-2019/3 at 16:54:57 on 02-Jul-2025 
REM Old TITL TS29 in P1 
REM SHELXT solution in P-1: R1 0.062, Rweak 0.011, Alpha 0.035 
REM <I/s>   0.000 for    0 systematic absences,  Orientation as input 
REM Formula found by SHELXT:  C32 N6 F6 Ir 
  
CELL  0.71073  10.9423  11.8086  13.0470  111.781   90.373   97.365 
ZERR    2.000   0.0013   0.0014   0.0016    0.001    0.001    0.001 
LATT  1 
SFAC C H N F IR CL 
UNIT 64 50 12 8 2 4 
TEMP -123.150 
SIZE 0.14 0.25 0.28 
L.S. 16 
BOND 
LIST 4 
FMAP 2 
PLAN 20 
ACTA 
WGHT    0.014800    1.255700 
FVAR       0.29559 
IR1   5    0.270403    0.550169    0.793038    11.00000    0.01548    0.01727 = 
         0.01350    0.00736   -0.00028    0.00149 
CL2   6    0.197151    0.975411    0.762075    11.00000    0.08767    0.04445 = 
         0.04929    0.01389    0.01129    0.01825 
CL1   6    0.430205    0.996220    0.658227    11.00000    0.05732    0.06041 = 
         0.12719    0.05301   -0.00239    0.00124 
F2    4    0.168301    0.080374    0.541797    11.00000    0.04285    0.02529 = 
         0.03245   -0.00220    0.00653   -0.00409 
F4    4   -0.051637    0.735027    0.620953    11.00000    0.04002    0.05209 = 
         0.03486    0.02153    0.00018    0.02447 
N4    3    0.375936    0.429766    0.694822    11.00000    0.01911    0.02023 = 
         0.01597    0.00749   -0.00095    0.00109 
F3    4    0.218409    0.524147    0.364535    11.00000    0.03607    0.05988 = 
         0.01723    0.01891    0.00257    0.00692 
F1    4   -0.160129    0.234683    0.755120    11.00000    0.02463    0.04158 = 
         0.04610    0.01895    0.00797   -0.00767 
N6    3    0.133679    0.650937    0.861512    11.00000    0.01933    0.02023 = 
         0.01700    0.00810   -0.00105    0.00268 
N5    3    0.063195    0.679060    0.789177    11.00000    0.02034    0.02267 = 
         0.02021    0.01031   -0.00061    0.00485 
N2    3    0.347953    0.637380    1.044190    11.00000    0.02129    0.02431 = 
         0.01616    0.00756   -0.00092    0.00483 
C40   1    0.324822    0.540455    0.945092    11.00000    0.01611    0.02300 = 
         0.01852    0.00958    0.00125    0.00422 
N3    3    0.316072    0.313351    0.637963    11.00000    0.02291    0.02017 = 
         0.01663    0.00539    0.00094    0.00004 
C21   1    0.203183    0.577699    0.657542    11.00000    0.01784    0.01972 = 
         0.01828    0.01001   -0.00296   -0.00229 
C11   1    0.146444    0.390335    0.744506    11.00000    0.02067    0.02143 = 
         0.01637    0.01065   -0.00245    0.00091 
N1    3    0.334903    0.440852    0.971957    11.00000    0.02317    0.02315 = 
         0.01904    0.01103    0.00008    0.00511 
C31   1    0.412593    0.691384    0.817938    11.00000    0.02288    0.02041 = 
         0.01803    0.00966   -0.00022    0.00275 
C26   1    0.102874    0.643822    0.679406    11.00000    0.02195    0.02164 = 
         0.01856    0.00975   -0.00155    0.00037 
C44   1    0.358419    0.769024    1.065076    11.00000    0.02641    0.02250 = 
         0.01995    0.00524    0.00003    0.00474 
AFIX 137 
H44A  2    0.445464    0.805458    1.079727    11.00000   -1.50000 
H44B  2    0.312003    0.809641    1.129330    11.00000   -1.50000 
H44C  2    0.324794    0.780090    1.000151    11.00000   -1.50000 
AFIX   0 
C16   1    0.191785    0.289805    0.664611    11.00000    0.02187    0.02341 = 
         0.01559    0.00935   -0.00143   -0.00091 
C110  1    0.487671    0.434304    0.655206    11.00000    0.01909    0.02810 = 
         0.01969    0.01048    0.00058    0.00247 
AFIX  43 
H110  2    0.549242    0.504633    0.678884    11.00000   -1.20000 
AFIX   0 
C22   1    0.242265    0.538595    0.549110    11.00000    0.01995    0.02768 = 
         0.01955    0.01095    0.00011    0.00066 
AFIX  43 
H22   2    0.310207    0.493582    0.530193    11.00000   -1.20000 
AFIX   0 
C12   1    0.025527    0.368742    0.774324    11.00000    0.02213    0.02665 = 
         0.01995    0.01299    0.00105    0.00082 
AFIX  43 
H12   2   -0.010001    0.433422    0.827526    11.00000   -1.20000 
AFIX   0 
C210  1    0.074446    0.680797    0.955227    11.00000    0.02351    0.02580 = 
         0.01916    0.00848    0.00274    0.00311 
AFIX  43 
H210  2    0.101340    0.670504    1.020205    11.00000   -1.20000 
AFIX   0 
C43   1    0.320914    0.312595    0.896188    11.00000    0.03205    0.02269 = 
         0.02672    0.01289   -0.00048    0.00578 
AFIX 137 
H43A  2    0.234394    0.284913    0.868798    11.00000   -1.50000 
H43B  2    0.345975    0.261662    0.935029    11.00000   -1.50000 
H43C  2    0.372961    0.304924    0.833763    11.00000   -1.50000 
AFIX   0 
C42   1    0.370276    0.597604    1.129200    11.00000    0.03073    0.03525 = 
         0.01710    0.01126   -0.00218    0.00844 
AFIX  43 
H42   2    0.387574    0.648003    1.205127    11.00000   -1.20000 
AFIX   0 
C29   1   -0.032235    0.729114    0.944095    11.00000    0.02262    0.03171 = 
         0.02678    0.00895    0.00613    0.00696 
AFIX  43 
H29   2   -0.089772    0.758012    0.998806    11.00000   -1.20000 
AFIX   0 
C18   1    0.391593    0.245398    0.564434    11.00000    0.03228    0.02520 = 
         0.01916    0.00344    0.00436    0.00532 
AFIX  43 
H18   2    0.372046    0.161745    0.515883    11.00000   -1.20000 
AFIX   0 
C15   1    0.121203    0.175602    0.618704    11.00000    0.03305    0.02207 = 
         0.01881    0.00481    0.00134    0.00011 
C32   1    0.506389    0.761966    0.826155    11.00000    0.02512    0.02287 = 
         0.02220    0.01001   -0.00114    0.00186 
C25   1    0.045278    0.670870    0.597818    11.00000    0.02456    0.02814 = 
         0.02876    0.01482   -0.00288    0.00612 
C19   1    0.500876    0.320164    0.573584    11.00000    0.02588    0.03381 = 
         0.02214    0.00706    0.00662    0.00682 
AFIX  43 
H19   2    0.571590    0.298835    0.532686    11.00000   -1.20000 
AFIX   0 
C28   1   -0.037457    0.726543    0.838012    11.00000    0.02154    0.02983 = 
         0.03069    0.01134    0.00139    0.00825 
AFIX  43 
H28   2   -0.099970    0.753101    0.805048    11.00000   -1.20000 
AFIX   0 
C41   1    0.362864    0.475004    1.084168    11.00000    0.03290    0.03558 = 
         0.02120    0.01666   -0.00178    0.00775 
AFIX  43 
H41   2    0.374487    0.421614    1.121711    11.00000   -1.20000 
AFIX   0 
C24   1    0.083501    0.632663    0.491186    11.00000    0.02916    0.03598 = 
         0.02462    0.01954   -0.00523    0.00165 
AFIX  43 
H24   2    0.044457    0.651345    0.435292    11.00000   -1.20000 
AFIX   0 
C13   1   -0.041960    0.252596    0.725833    11.00000    0.02165    0.03459 = 
         0.02585    0.01753    0.00111   -0.00426 
C23   1    0.181109    0.566099    0.470046    11.00000    0.02634    0.03602 = 
         0.01773    0.01386   -0.00083   -0.00329 
C14   1    0.002279    0.154187    0.648667    11.00000    0.03199    0.02594 = 
         0.02614    0.00997   -0.00265   -0.00986 
AFIX  43 
H14   2   -0.046334    0.075457    0.617485    11.00000   -1.20000 
AFIX   0 
C38   1    0.680164    0.918556    0.935817    11.00000    0.03168    0.02284 = 
         0.02564    0.01037    0.00039   -0.00079 
AFIX  43 
H38   2    0.644870    0.919038    1.002285    11.00000   -1.20000 
AFIX   0 
C33   1    0.619903    0.842395    0.833452    11.00000    0.02124    0.01812 = 
         0.02674    0.01129   -0.00058    0.00164 
C36   1    0.842253    0.995430    0.844905    11.00000    0.02323    0.02194 = 
         0.05098    0.01582    0.00404   -0.00055 
AFIX  43 
H36   2    0.917556    1.047176    0.848748    11.00000   -1.20000 
AFIX   0 
C37   1    0.790752    0.993130    0.940887    11.00000    0.03097    0.02155 = 
         0.03674    0.00946   -0.00649   -0.00413 
AFIX  43 
H37   2    0.831367    1.042915    1.010665    11.00000   -1.20000 
AFIX   0 
C34   1    0.674102    0.845146    0.737585    11.00000    0.02978    0.02773 = 
         0.02665    0.01236    0.00104    0.00146 
AFIX  43 
H34   2    0.635662    0.793739    0.667313    11.00000   -1.20000 
AFIX   0 
C35   1    0.783657    0.922201    0.743684    11.00000    0.03274    0.02966 = 
         0.03871    0.01782    0.01231    0.00456 
AFIX  43 
H35   2    0.818283    0.924374    0.677744    11.00000   -1.20000 
AFIX   0 
C51   1    0.316264    0.898471    0.691396    11.00000    0.06386    0.03677 = 
         0.07287    0.02628    0.00110    0.00959 
AFIX  23 
H51A  2    0.280817    0.830872    0.622444    11.00000   -1.20000 
H51B  2    0.354936    0.861266    0.737786    11.00000   -1.20000 
  
AFIX   0 
HKLF 4 
  
  
  
  
REM  TS29_a.res in P-1 
REM wR2 = 0.0338, GooF = S = 1.054, Restrained GooF = 1.054 for all data 
REM R1 = 0.0136 for 6582 Fo > 4sig(Fo) and 0.0144 for all 6800 data 
REM 408 parameters refined using 0 restraints 
  
END 
  
WGHT      0.0145      1.2719 
  
REM Highest difference peak  0.921,  deepest hole -0.640,  1-sigma level  0.062 
Q1    1   0.2675  0.4777  0.7455  11.00000  0.05    0.92 
Q2    1   0.3882  0.9497  0.5968  11.00000  0.05    0.67 
Q3    1   0.1994  0.5239  0.7967  11.00000  0.05    0.64 
Q4    1   0.2722  0.6252  0.8540  11.00000  0.05    0.57 
Q5    1   0.4219  0.9835  0.7133  11.00000  0.05    0.41 
Q6    1   0.0852  0.6564  0.7333  11.00000  0.05    0.39 
Q7    1   0.2587  0.9583  0.7859  11.00000  0.05    0.36 
Q8    1   0.3570  0.6190  0.7962  11.00000  0.05    0.35 
Q9    1   0.2624  0.5983  0.7582  11.00000  0.05    0.35 
Q10   1   0.2821  0.4952  0.8271  11.00000  0.05    0.35 
Q11   1   0.1636  0.3333  0.7034  11.00000  0.05    0.34 
Q12   1  -0.0055  0.3039  0.7495  11.00000  0.05    0.33 
Q13   1   0.3586  0.5674  0.8077  11.00000  0.05    0.33 
Q14   1   0.4787  1.0137  0.6511  11.00000  0.05    0.33 
Q15   1   0.5102  0.3744  0.6304  11.00000  0.05    0.33 
Q16   1   0.1408  0.5984  0.6614  11.00000  0.05    0.32 
Q17   1   0.3205  0.3783  0.9355  11.00000  0.05    0.31 
Q18   1   0.6645  0.8656  0.8803  11.00000  0.05    0.31 
Q19   1   0.2521  0.2988  0.6475  11.00000  0.05    0.30 
Q20   1   0.0605  0.6394  0.6421  11.00000  0.05    0.30 
;
_shelx_res_checksum              21051

_shelx_hkl_file                  
; 
  -2   0   0 2135.19   35.50 
   2   0   0 2109.79   35.30 
  -3   0   0  425.26    7.30 
   3   0   0  432.26    7.10 
   3   0   0  424.96    7.20 
  -4   0   0  333.47    5.70 
  -4   0   0  335.37    6.00 
   4   0   0  350.86    5.80 
   4   0   0  334.27    5.70 
   4   0   0  341.37    6.00 
  -5   0   0   60.69    1.70 
  -5   0   0   58.99    1.30 
   5   0   0   59.99    1.50 
   5   0   0   59.49    1.30 
   5   0   0   60.39    1.40 
  -6   0   0   48.50    1.20 
  -6   0   0   48.50    1.60 
   6   0   0   49.10    1.50 
   6   0   0   50.49    1.30 
   6   0   0   48.70    1.20 
  -7   0   0  104.99    2.10 
  -7   0   0  102.39    2.70 
   7   0   0  102.99    2.50 
   7   0   0  109.79    2.40 
  -8   0   0   46.20    1.90 
   8   0   0   47.40    1.50 
   8   0   0   44.90    1.70 
  -9   0   0  525.65    9.90 
   9   0   0  527.75    9.70 
   9   0   0  530.05    9.40 
 -10   0   0   41.90    2.20 
  10   0   0   48.30    2.10 
 -11   0   0  190.38    4.80 
  11   0   0  188.08    4.60 
 -12   0   0    3.20    1.20 
  12   0   0    1.30    1.00 
 -13   0   0  282.57    6.90 
  13   0   0  289.57    6.60 
  13  -1   0  312.77    7.00 
 -13   1   0  313.97    7.30 
  12  -1   0   42.20    2.30 
 -12   1   0   41.30    2.40 
  11  -1   0  139.79    3.70 
 -11   1   0  131.29    3.90 
  10  -1   0  266.97    5.40 
  10  -1   0  279.77    5.70 
 -10   1   0  266.97    5.90 
   9  -1   0  410.96    7.70 
   9  -1   0  407.26    7.60 
  -9   1   0  409.86    8.00 
   8  -1   0  587.14   10.30 
   8  -1   0  588.94   10.50 
  -8   1   0  591.44   10.70 
   7  -1   0    5.00    0.50 
   7  -1   0    5.60    0.60 
   7  -1   0    6.50    0.70 
  -7   1   0    7.50    0.80 
  -7   1   0    6.20    0.50 
   6  -1   0  860.01   14.40 
   6  -1   0  851.71   14.60 
   6  -1   0  877.31   14.60 
  -6   1   0  859.61   14.80 
  -6   1   0  883.61   14.50 
   5  -1   0  365.96    6.50 
   5  -1   0  368.76    6.50 
   5  -1   0  376.06    6.40 
  -5   1   0  376.06    6.40 
  -5   1   0  359.56    6.60 
   4  -1   0  979.10   16.20 
   4  -1   0  990.40   16.30 
   4  -1   0  993.80   16.30 
  -4   1   0  993.30   16.20 
  -4   1   0  957.80   16.40 
   3  -1   0  565.44    9.30 
   3  -1   0  547.25    9.30 
   3  -1   0  562.54    9.30 
  -3   1   0  561.74    9.30 
  -3   1   0  545.75    9.40 
   2  -1   0  632.84   10.50 
  -2   1   0  641.04   10.60 
  -2  -1   0 1633.84   27.40 
   2   1   0 1602.24   27.40 
  -3  -1   0 1205.18   19.70 
   3   1   0 1150.58   19.60 
   3   1   0 1223.98   19.70 
  -4  -1   0  675.03   11.80 
   4   1   0  716.33   11.50 
   4   1   0  688.33   11.70 
  -5  -1   0 1417.16   23.90 
  -5  -1   0 1439.16   23.50 
   5   1   0 1487.35   23.60 
   5   1   0 1397.66   23.80 
  -6  -1   0  140.09    3.20 
  -6  -1   0  140.19    2.60 
   6   1   0  139.49    2.60 
   6   1   0  141.99    3.10 
   6   1   0  145.89    2.80 
  -7  -1   0  420.96    7.80 
   7   1   0  407.06    7.70 
   7   1   0  427.46    7.30 
  -8  -1   0  194.18    4.30 
   8   1   0  189.88    4.20 
   8   1   0  191.28    3.80 
  -9  -1   0  486.25    9.30 
   9   1   0  487.15    9.20 
 -10  -1   0    4.20    1.00 
  10   1   0    2.70    0.90 
 -11  -1   0  484.25    9.80 
  11   1   0  498.95    9.60 
 -12  -1   0   40.20    2.50 
  12   1   0   37.40    2.40 
 -13  -1   0  154.88    4.80 
  13   1   0  158.38    4.60 
  14  -2   0   22.80    2.50 
 -14   2   0   24.50    2.20 
  13  -2   0  171.38    4.60 
 -13   2   0  177.18    5.00 
  12  -2   0  129.39    3.70 
  12  -2   0  135.79    4.80 
 -12   2   0  131.59    4.10 
  11  -2   0  240.08    5.20 
  11  -2   0  250.97    5.40 
 -11   2   0  240.38    5.60 
  10  -2   0  254.57    5.30 
  10  -2   0  249.28    5.20 
 -10   2   0  247.98    5.60 
   9  -2   0   33.50    1.60 
   9  -2   0   32.80    1.50 
  -9   2   0   33.20    1.80 
   8  -2   0  316.67    6.00 
   8  -2   0  318.17    6.00 
  -8   2   0  306.47    6.20 
   7  -2   0    3.90    0.50 
   7  -2   0    2.60    0.50 
   7  -2   0    4.20    0.50 
  -7   2   0    3.80    0.60 
   6  -2   0  786.72   13.20 
   6  -2   0  777.82   13.20 
   6  -2   0  785.42   13.30 
  -6   2   0  776.52   13.50 
   5  -2   0  175.78    3.40 
   5  -2   0  176.68    3.30 
   5  -2   0  178.28    3.40 
  -5   2   0  171.28    3.50 
   4  -2   0 1452.75   24.40 
   4  -2   0 1476.45   25.20 
   4  -2   0 1527.65   24.50 
  -4   2   0 1497.25   24.60 
   3  -2   0  379.06    6.50 
   3  -2   0  386.36    6.50 
   3  -2   0  373.46    6.30 
  -3   2   0  367.76    6.50 
   2  -2   0 3468.85   56.39 
   2  -2   0 3467.05   57.09 
  -2   2   0 3271.47   56.59 
   1  -2   0  379.36    6.10 
   1  -2   0  368.96    6.30 
  -1   2   0  353.36    6.20 
   0  -2   0 1329.07   21.30 
   0  -2   0 1275.67   21.30 
   0   2   0 1199.78   21.30 
  -1  -2   0 4127.39   66.29 
  -1  -2   0 3737.23   66.19 
   1   2   0 3939.41   66.39 
   1   2   0 4209.98   66.19 
  -2  -2   0 4454.05   73.49 
  -2  -2   0 4571.54   74.29 
   2   2   0 4359.96   74.09 
  -3  -2   0   40.70    1.00 
  -4  -2   0  306.87    5.30 
  -4  -2   0  298.77    5.60 
   4   2   0  298.67    5.60 
   4   2   0  323.37    5.20 
  -5  -2   0  336.67    5.80 
  -5  -2   0  331.47    6.30 
   5   2   0  344.67    5.80 
   5   2   0  341.07    6.20 
  -6  -2   0   81.99    1.70 
  -6  -2   0   81.69    2.30 
   6   2   0   82.59    2.20 
   6   2   0   85.39    1.80 
  -7  -2   0  943.71   16.50 
   7   2   0  937.01   16.30 
   7   2   0  965.90   16.40 
  -8  -2   0    1.70    0.70 
   8   2   0    0.80    0.60 
  -9  -2   0  162.58    4.10 
   9   2   0  164.38    4.00 
 -10  -2   0   84.99    3.00 
  10   2   0   84.59    2.90 
 -11  -2   0  389.06    8.30 
  11   2   0  401.56    8.20 
 -12  -2   0   73.79    3.20 
  12   2   0   70.39    3.00 
 -13  -2   0   81.19    3.70 
  13   2   0   83.19    3.50 
  13  -3   0   60.49    3.00 
 -13   3   0   60.59    3.00 
  12  -3   0  220.38    5.10 
  12  -3   0  221.08    5.10 
 -12   3   0  221.78    5.50 
  11  -3   0  187.98    4.40 
  11  -3   0  189.28    4.40 
 -11   3   0  186.68    4.80 
  10  -3   0  325.87    6.50 
  10  -3   0  327.57    6.40 
 -10   3   0  322.07    6.80 
   9  -3   0   35.60    1.50 
   9  -3   0   36.40    1.60 
  -9   3   0   32.90    1.80 
   8  -3   0 1057.09   18.20 
   8  -3   0 1069.69   18.10 
   8  -3   0 1082.29   18.10 
  -8   3   0 1061.89   18.50 
   7  -3   0    4.90    0.60 
   7  -3   0    4.80    0.60 
   7  -3   0    4.10    0.60 
  -7   3   0    4.60    0.70 
   6  -3   0  393.46    7.10 
   6  -3   0  405.76    7.10 
   6  -3   0  385.56    6.90 
  -6   3   0  398.26    7.30 
   5  -3   0  364.36    6.30 
   5  -3   0  370.06    6.50 
   5  -3   0  365.96    6.60 
  -5   3   0  359.26    6.60 
   4  -3   0 1539.25   25.30 
   4  -3   0 1546.55   25.40 
   4  -3   0 1530.95   25.60 
  -4   3   0 1534.15   25.40 
   3  -3   0  137.39    2.50 
   3  -3   0  138.99    2.70 
   3  -3   0  139.79    2.80 
  -3   3   0  133.89    2.70 
   2  -3   0 1436.36   23.80 
   2  -3   0 1399.86   22.80 
  -2   3   0 1341.57   23.00 
   1  -3   0  426.06    7.30 
   1  -3   0  426.86    7.10 
  -1   3   0  405.86    7.20 
   0  -3   0   54.89    1.10 
   0  -3   0   54.49    1.30 
   0   3   0   54.79    1.10 
  -1  -3   0 2586.04   43.30 
  -1  -3   0 2591.84   43.90 
   1   3   0 2639.84   43.40 
   1   3   0 2591.94   43.20 
  -2  -3   0  844.52   13.70 
  -2  -3   0  802.02   13.80 
   2   3   0  814.32   13.70 
  -3  -3   0 2074.89   35.20 
  -3  -3   0 2086.59   34.90 
   3   3   0 2208.78   36.00 
  -4  -3   0    5.50    0.60 
  -4  -3   0    8.10    0.60 
   4   3   0    5.60    0.50 
  -5  -3   0 1609.44   27.00 
  -5  -3   0 1616.94   26.50 
   5   3   0 1548.74   26.90 
   5   3   0 1687.73   26.30 
  -6  -3   0   18.30    1.20 
  -6  -3   0   19.20    0.80 
   6   3   0   18.70    1.10 
  -7  -3   0  654.13   11.80 
   7   3   0  652.93   11.70 
  -8  -3   0    9.00    1.00 
   8   3   0    9.00    1.00 
  -9  -3   0  174.18    4.40 
   9   3   0  174.58    4.20 
 -10  -3   0  111.59    3.60 
  10   3   0  118.49    3.50 
 -11  -3   0  137.59    4.20 
  11   3   0  136.59    4.00 
 -12  -3   0  214.78    5.60 
  12   3   0  201.48    5.40 
 -13  -3   0   24.20    2.20 
  13   3   0   24.50    2.10 
  13  -4   0   42.40    2.40 
 -13   4   0   48.80    2.80 
  12  -4   0  253.77    5.70 
 -12   4   0  260.27    6.10 
  11  -4   0    0.10    0.80 
 -11   4   0    1.50    0.90 
  10  -4   0  381.96    7.50 
  10  -4   0  388.26    7.30 
 -10   4   0  371.96    7.70 
   9  -4   0    4.80    0.70 
   9  -4   0    3.50    0.80 
  -9   4   0    5.90    0.90 
   8  -4   0  351.46    6.40 
   8  -4   0  335.47    6.50 
   8  -4   0  343.47    6.60 
  -8   4   0  340.27    6.80 
   7  -4   0   17.70    1.10 
   7  -4   0   19.20    1.00 
   7  -4   0   18.20    1.10 
  -7   4   0   20.70    1.20 
   6  -4   0  719.93   11.90 
   6  -4   0  701.13   12.20 
   6  -4   0  700.43   12.30 
  -6   4   0  699.23   12.30 
   5  -4   0  923.61   15.40 
   5  -4   0  940.51   15.70 
   5  -4   0  930.41   15.80 
  -5   4   0  914.61   15.80 
   4  -4   0  784.12   13.30 
   4  -4   0  761.72   12.80 
   4  -4   0  797.22   13.10 
  -4   4   0  756.82   13.20 
   3  -4   0 3284.07   55.29 
   3  -4   0 3190.48   53.79 
   3  -4   0 3336.97   54.29 
  -3   4   0 3230.68   54.89 
  -3   4   0 3284.37   53.59 
   2  -4   0  308.07    5.40 
   2  -4   0  308.87    5.60 
  -2   4   0  295.57    5.50 
   1  -4   0 1271.87   20.20 
   1  -4   0 1146.89   20.10 
   1  -4   0 1226.78   19.90 
  -1   4   0 1218.78   20.00 
  -1   4   0 1197.28   20.10 
   0  -4   0  731.03   12.10 
   0  -4   0  698.23   11.70 
   0  -4   0  701.33   12.00 
   0   4   0  725.23   11.80 
   0   4   0  698.73   12.00 
  -1  -4   0 2068.29   34.80 
  -1  -4   0 2059.49   34.00 
  -1  -4   0 2003.70   33.20 
   1   4   0 1934.21   33.90 
   1   4   0 2051.89   33.40 
  -2  -4   0   36.80    1.30 
  -2  -4   0   38.30    1.20 
   2   4   0   39.70    1.10 
   2   4   0   40.20    1.30 
  -3  -4   0 1731.63   28.50 
  -3  -4   0 1751.12   28.70 
   3   4   0 1712.43   28.60 
  -4  -4   0   39.20    1.20 
  -4  -4   0   38.40    1.50 
   4   4   0   38.40    1.30 
  -5  -4   0  245.48    4.60 
  -5  -4   0  249.28    5.10 
   5   4   0  255.07    5.00 
  -6  -4   0   62.19    2.10 
   6   4   0   68.79    2.10 
  -7  -4   0  165.98    4.00 
   7   4   0  165.48    3.90 
  -8  -4   0  409.96    8.20 
   8   4   0  422.16    8.10 
  -9  -4   0  192.48    4.80 
   9   4   0  191.78    4.70 
 -10  -4   0  133.09    4.00 
  10   4   0  125.59    3.80 
 -11  -4   0   28.10    2.40 
  11   4   0   32.40    2.30 
 -12  -4   0  235.98    6.20 
  12   4   0  242.98    6.10 
  13  -5   0    0.60    1.10 
 -13   5   0   -0.70    1.10 
  12  -5   0  305.47    6.70 
 -12   5   0  318.17    7.00 
  11  -5   0   49.60    2.30 
 -11   5   0   50.99    2.50 
  10  -5   0  257.17    5.60 
 -10   5   0  265.17    5.80 
   9  -5   0   33.70    1.70 
   9  -5   0   33.30    1.70 
  -9   5   0   33.00    1.80 
   8  -5   0  246.48    5.10 
   8  -5   0  244.38    5.10 
  -8   5   0  244.88    5.20 
   7  -5   0  312.87    6.00 
   7  -5   0  309.37    6.10 
   7  -5   0  312.57    5.70 
  -7   5   0  312.87    6.20 
   6  -5   0  416.66    7.20 
   6  -5   0  415.66    7.70 
  -6   5   0  409.76    7.70 
   5  -5   0  173.78    3.20 
   5  -5   0  178.08    3.80 
  -5   5   0  169.08    3.70 
   4  -5   0  144.99    3.20 
   4  -5   0  145.79    3.10 
   4  -5   0  142.99    2.70 
  -4   5   0  145.99    3.20 
  -4   5   0  150.78    2.70 
   3  -5   0 1077.89   18.80 
   3  -5   0 1182.58   19.10 
   3  -5   0 1190.08   19.40 
  -3   5   0 1154.18   18.80 
  -3   5   0 1143.79   19.30 
   2  -5   0   77.39    1.80 
   2  -5   0   78.29    2.00 
  -2   5   0   75.69    1.90 
  -2   5   0   74.39    1.50 
   1  -5   0 1696.03   28.10 
   1  -5   0 1689.93   28.20 
   1  -5   0 1722.23   28.20 
  -1   5   0 1694.73   28.00 
  -1   5   0 1699.23   28.10 
   0  -5   0    1.40    0.40 
   0  -5   0    1.40    0.40 
   0  -5   0    2.40    0.30 
   0   5   0    2.40    0.30 
   0   5   0    0.90    0.40 
  -1  -5   0  884.81   14.80 
  -1  -5   0  857.71   14.30 
  -1  -5   0  861.11   14.80 
   1   5   0  881.11   14.60 
   1   5   0  876.31   14.80 
  -2  -5   0   51.99    1.60 
  -2  -5   0   50.29    1.50 
  -2  -5   0   45.10    1.30 
   2   5   0   52.89    1.40 
   2   5   0   48.00    1.50 
  -3  -5   0 2559.34   42.00 
  -3  -5   0 2489.15   41.60 
   3   5   0 2522.25   41.40 
  -4  -5   0    6.20    0.60 
   4   5   0    5.20    0.60 
  -5  -5   0  642.54   11.40 
  -5  -5   0  652.53   11.90 
   5   5   0  690.73   11.70 
  -6  -5   0  318.47    6.40 
   6   5   0  312.37    6.20 
  -7  -5   0   93.29    2.90 
   7   5   0   84.29    2.70 
  -8  -5   0  528.75   10.40 
   8   5   0  549.45   10.20 
  -9  -5   0   53.09    2.60 
   9   5   0   54.09    2.40 
 -10  -5   0  230.28    5.80 
  10   5   0  241.18    5.70 
 -11  -5   0   -0.50    1.10 
  11   5   0    1.60    1.10 
 -12  -5   0  204.08    5.70 
  12   5   0  194.48    5.50 
  13  -6   0   15.00    1.60 
  12  -6   0  177.78    4.70 
 -12   6   0  195.48    5.10 
  11  -6   0   78.99    2.90 
 -11   6   0   82.89    3.10 
  10  -6   0  137.59    3.70 
 -10   6   0  147.79    4.00 
   9  -6   0  352.46    7.00 
   9  -6   0  344.17    7.00 
  -9   6   0  343.67    7.10 
   8  -6   0  221.88    4.80 
   8  -6   0  216.18    4.80 
  -8   6   0  218.08    4.90 
   7  -6   0  445.96    8.30 
   7  -6   0  448.86    8.50 
  -7   6   0  441.56    8.40 
   6  -6   0  457.25    8.50 
   6  -6   0  456.05    8.30 
  -6   6   0  443.86    8.40 
   5  -6   0  884.71   15.30 
   5  -6   0  885.81   15.00 
  -5   6   0  861.11   15.20 
   4  -6   0    1.90    0.50 
   4  -6   0    2.20    0.60 
   4  -6   0    2.80    0.30 
  -4   6   0    2.40    0.50 
   3  -6   0 1274.77   20.90 
   3  -6   0 1252.87   21.30 
  -3   6   0 1285.97   21.10 
  -3   6   0 1201.58   20.50 
   2  -6   0   51.09    1.40 
   2  -6   0   53.79    1.60 
  -2   6   0   49.50    1.10 
  -2   6   0   49.00    1.60 
   1  -6   0  482.55    8.30 
   1  -6   0  499.45    8.80 
   1  -6   0  490.15    8.60 
  -1   6   0  465.95    8.60 
  -1   6   0  481.55    8.20 
   0  -6   0   34.00    1.40 
   0  -6   0   33.00    1.00 
   0  -6   0   33.40    1.30 
   0   6   0   34.00    1.00 
   0   6   0   35.60    1.30 
  -1  -6   0  406.26    7.00 
  -1  -6   0  421.86    7.60 
  -1  -6   0  411.66    7.60 
   1   6   0  404.76    7.20 
   1   6   0  424.96    7.60 
  -2  -6   0  232.78    4.60 
  -2  -6   0  230.38    4.70 
  -2  -6   0  228.98    4.00 
   2   6   0  225.28    4.40 
   2   6   0  226.38    4.70 
  -3  -6   0  682.63   11.90 
  -3  -6   0  685.23   12.10 
   3   6   0  687.63   11.90 
  -4  -6   0  302.27    5.80 
  -4  -6   0  303.67    6.10 
   4   6   0  306.97    5.90 
  -5  -6   0  470.75    8.90 
  -5  -6   0  470.85    8.40 
   5   6   0  456.85    8.60 
  -6  -6   0  269.87    5.90 
   6   6   0  277.77    5.70 
  -7  -6   0  147.99    3.90 
   7   6   0  144.89    3.80 
  -8  -6   0  495.45    9.90 
   8   6   0  514.05    9.80 
  -9  -6   0   13.80    1.50 
   9   6   0   14.50    1.50 
 -10  -6   0  259.27    6.30 
  10   6   0  254.47    6.10 
 -11  -6   0    4.30    1.40 
  11   6   0    5.30    1.40 
  13  -7   0   67.39    3.10 
  12  -7   0  101.89    3.50 
  11  -7   0  127.29    3.80 
 -11   7   0  134.39    4.00 
  10  -7   0  125.49    3.60 
 -10   7   0  136.99    3.90 
   9  -7   0  261.47    5.80 
   9  -7   0  258.17    5.60 
  -9   7   0  263.77    5.80 
   8  -7   0  201.28    4.70 
   8  -7   0  216.08    4.90 
  -8   7   0  219.48    4.90 
   7  -7   0  411.96    7.90 
   7  -7   0  425.06    8.20 
  -7   7   0  420.96    8.10 
   6  -7   0    6.60    0.80 
   6  -7   0    4.90    0.90 
  -6   7   0    6.80    0.80 
   5  -7   0  774.92   13.60 
   5  -7   0  789.92   14.00 
  -5   7   0  777.52   13.70 
   4  -7   0  126.39    3.20 
   4  -7   0  125.29    2.80 
  -4   7   0  116.49    2.90 
   3  -7   0  722.63   12.10 
   3  -7   0  677.23   12.50 
  -3   7   0  701.03   12.30 
   2  -7   0  338.47    6.50 
   2  -7   0  326.27    6.30 
   2  -7   0  324.77    6.00 
  -2   7   0  330.37    6.30 
   1  -7   0 1115.29   18.70 
   1  -7   0 1059.99   18.50 
   1  -7   0 1103.79   18.10 
  -1   7   0 1092.39   18.00 
  -1   7   0 1060.89   18.50 
   0  -7   0  591.84    9.90 
   0  -7   0  589.24   10.50 
   0  -7   0  570.04   10.40 
   0   7   0  573.34   10.40 
   0   7   0  586.14    9.90 
  -1  -7   0  327.97    5.70 
  -1  -7   0  328.97    6.30 
  -1  -7   0  326.67    6.40 
   1   7   0  325.57    6.30 
   1   7   0  326.87    5.90 
  -2  -7   0  120.79    3.00 
  -2  -7   0  122.69    3.10 
   2   7   0  124.69    2.80 
   2   7   0  120.09    3.10 
  -3  -7   0  113.39    2.90 
  -3  -7   0  112.09    3.00 
   3   7   0  117.09    2.70 
  -4  -7   0  470.85    8.70 
  -4  -7   0  481.45    9.00 
   4   7   0  467.85    8.70 
  -5  -7   0  435.56    8.50 
   5   7   0  440.56    8.30 
  -6  -7   0  332.87    7.00 
   6   7   0  336.47    6.80 
  -7  -7   0    1.70    1.00 
   7   7   0    1.80    0.90 
  -8  -7   0  290.37    6.60 
   8   7   0  284.77    6.30 
  -9  -7   0   21.20    1.90 
   9   7   0   18.00    1.60 
 -10  -7   0  147.59    4.60 
  10   7   0  139.29    4.30 
 -11  -7   0   33.10    2.90 
  11   7   0   34.10    2.70 
  12  -8   0   16.40    1.70 
  11  -8   0  182.28    4.80 
  10  -8   0   38.30    2.30 
  10  -8   0   39.40    2.30 
 -10   8   0   43.00    2.30 
   9  -8   0  428.86    8.50 
   9  -8   0  421.76    8.70 
  -9   8   0  443.56    8.70 
   8  -8   0   10.80    1.30 
   8  -8   0   13.70    1.30 
  -8   8   0   13.70    1.30 
   7  -8   0  327.17    6.90 
   7  -8   0  323.27    6.60 
  -7   8   0  333.87    6.70 
   6  -8   0    4.70    1.00 
   6  -8   0    3.70    0.80 
  -6   8   0    4.70    0.80 
   5  -8   0  762.02   13.20 
   5  -8   0  752.32   13.70 
  -5   8   0  747.43   13.40 
   4  -8   0    8.20    1.00 
   4  -8   0    9.20    0.80 
  -4   8   0   10.20    1.00 
   3  -8   0  306.87    6.30 
   3  -8   0  305.67    5.80 
   3  -8   0  306.57    6.10 
  -3   8   0  304.27    6.10 
   2  -8   0  512.35    9.10 
   2  -8   0  520.45    9.40 
   2  -8   0  509.15    9.70 
  -2   8   0  519.35    9.40 
   1  -8   0  620.14   11.10 
   1  -8   0  603.24   11.30 
   1  -8   0  623.84   10.60 
  -1   8   0  619.14   11.10 
   0  -8   0  403.56    7.10 
   0  -8   0  415.96    7.70 
   0  -8   0  398.96    7.80 
   0   8   0  401.86    7.70 
  -1  -8   0  181.68    4.10 
  -1  -8   0  181.68    4.20 
   1   8   0  176.88    4.10 
   1   8   0  186.28    3.70 
  -2  -8   0  608.64   11.10 
  -2  -8   0  605.74   11.20 
   2   8   0  617.84   11.20 
   2   8   0  612.64   10.70 
  -3  -8   0    2.20    0.80 
  -3  -8   0    1.50    0.70 
   3   8   0    1.60    0.60 
  -4  -8   0  816.92   14.60 
  -4  -8   0  788.82   14.30 
   4   8   0  819.72   14.20 
  -5  -8   0   13.50    1.30 
   5   8   0   19.60    1.50 
  -6  -8   0  328.67    7.10 
   6   8   0  327.77    6.80 
  -7  -8   0    5.50    1.20 
   7   8   0    3.70    1.00 
  -8  -8   0  198.58    5.30 
   8   8   0  197.28    5.00 
  -9  -8   0   23.20    2.00 
   9   8   0   29.00    2.20 
 -10  -8   0   57.69    3.30 
  10   8   0   52.99    2.90 
  11  -9   0  196.88    5.10 
  10  -9   0    1.50    1.10 
  10  -9   0    0.80    1.00 
   9  -9   0  233.98    5.70 
   9  -9   0  225.88    5.40 
  -9   9   0  242.38    7.30 
   8  -9   0   32.20    2.00 
   8  -9   0   37.10    2.30 
  -8   9   0   35.60    2.10 
   7  -9   0  217.08    5.20 
   7  -9   0  202.88    4.70 
  -7   9   0  202.48    4.80 
   6  -9   0   41.80    1.90 
   6  -9   0   43.50    2.20 
  -6   9   0   45.20    2.00 
   5  -9   0  217.78    4.70 
   5  -9   0  219.08    5.20 
  -5   9   0  213.28    4.80 
   4  -9   0  281.87    5.60 
   4  -9   0  281.57    6.20 
   4  -9   0  286.37    5.90 
  -4   9   0  286.57    5.90 
   3  -9   0  237.58    5.50 
   3  -9   0  249.68    5.30 
   3  -9   0  247.58    4.90 
  -3   9   0  247.78    5.20 
   2  -9   0  584.24   10.20 
   2  -9   0  567.04   10.60 
   2  -9   0  587.74   10.90 
  -2   9   0  570.64   10.60 
   1  -9   0  551.84   10.40 
   1  -9   0  552.24   10.20 
   1  -9   0  542.35    9.70 
  -1   9   0  559.84   10.20 
   0  -9   0  837.02   14.90 
   0  -9   0  815.52   14.70 
   0   9   0  826.92   14.70 
  -1  -9   0   50.19    2.10 
  -1  -9   0   47.80    2.10 
   1   9   0   51.29    2.10 
  -2  -9   0  411.36    8.10 
  -2  -9   0  401.96    8.00 
   2   9   0  415.06    8.10 
  -3  -9   0   22.50    1.60 
  -3  -9   0   20.10    1.70 
   3   9   0   21.00    1.40 
  -4  -9   0  333.47    6.90 
  -4  -9   0  319.07    6.60 
   4   9   0  310.47    6.40 
  -5  -9   0  138.89    4.00 
   5   9   0  134.79    3.60 
  -6  -9   0  308.87    6.90 
   6   9   0  306.87    6.60 
  -7  -9   0   97.19    3.60 
   7   9   0   99.29    3.30 
  -8  -9   0   49.99    2.90 
   8   9   0   50.59    2.60 
  -9  -9   0  138.09    4.60 
   9   9   0  132.19    4.20 
  11 -10   0  172.88    4.90 
  10 -10   0   29.40    2.30 
  10 -10   0   29.90    2.50 
   9 -10   0  209.88    5.60 
   9 -10   0  217.68    5.20 
   8 -10   0  243.48    5.60 
   8 -10   0  250.27    6.10 
   7 -10   0  220.08    5.60 
   7 -10   0  229.18    5.20 
  -7  10   0  228.28    5.30 
   6 -10   0   38.40    2.40 
   6 -10   0   42.00    2.00 
  -6  10   0   42.30    2.10 
   5 -10   0  132.19    3.90 
   5 -10   0  138.19    3.70 
   5 -10   0  130.99    3.40 
  -5  10   0  131.69    3.60 
   4 -10   0  229.08    5.10 
   4 -10   0  215.78    5.30 
   4 -10   0  213.38    4.70 
  -4  10   0  229.48    5.00 
   3 -10   0  195.48    4.50 
   3 -10   0  196.38    4.20 
   3 -10   0  189.28    4.80 
  -3  10   0  191.08    4.50 
   2 -10   0  120.69    3.30 
   2 -10   0  121.39    3.60 
   2 -10   0  118.59    2.90 
  -2  10   0  116.19    3.30 
   1 -10   0   35.60    2.10 
   1 -10   0   34.90    1.90 
  -1  10   0   32.70    1.80 
   0 -10   0  523.45    9.90 
   0 -10   0  517.95   10.10 
   0  10   0  515.75    9.80 
  -1 -10   0   35.10    2.00 
  -1 -10   0   35.30    2.10 
   1  10   0   33.60    1.90 
  -2 -10   0  524.05   10.10 
  -2 -10   0  524.05   10.10 
  -3 -10   0   67.69    2.70 
  -3 -10   0   69.99    2.70 
  -4 -10   0  334.07    7.20 
  -5 -10   0  149.39    4.30 
   5  10   0  149.09    3.90 
  -6 -10   0  188.28    5.10 
   6  10   0  189.58    4.70 
  -7 -10   0   48.60    3.00 
   7  10   0   50.49    2.60 
  -8 -10   0   65.29    3.40 
   8  10   0   64.09    3.00 
  10 -11   0   84.89    3.70 
  10 -11   0   83.89    3.40 
   9 -11   0   41.50    2.50 
   9 -11   0   38.30    2.80 
   8 -11   0  147.09    4.10 
   8 -11   0  146.49    4.60 
   7 -11   0  113.49    4.00 
   7 -11   0  116.79    3.50 
   6 -11   0  297.07    6.90 
   6 -11   0  280.77    6.10 
   5 -11   0   21.50    1.60 
   5 -11   0   18.30    1.70 
  -5  11   0   22.20    1.80 
   4 -11   0  368.66    7.10 
   4 -11   0  353.76    7.40 
   4 -11   0  359.56    7.90 
  -4  11   0  365.56    7.40 
   3 -11   0    0.30    0.90 
   3 -11   0    0.40    0.70 
   3 -11   0    0.30    1.00 
  -3  11   0    1.20    0.80 
   2 -11   0  221.78    5.50 
   2 -11   0  228.58    5.20 
  -2  11   0  218.98    5.10 
   1 -11   0   10.70    1.20 
   1 -11   0   11.00    1.40 
  -1  11   0   11.70    1.20 
   0 -11   0  446.46    9.10 
   0 -11   0  441.26    8.80 
   0  11   0  442.26    8.80 
  -1 -11   0   10.30    1.30 
  -1 -11   0    8.40    1.30 
   1  11   0   10.20    1.30 
  -2 -11   0  420.46    8.60 
  -2 -11   0  416.06    8.60 
  -3 -11   0  115.79    3.70 
  -3 -11   0  119.39    3.80 
  -4 -11   0  103.09    3.60 
  -5 -11   0  144.99    4.40 
  -6 -11   0   35.20    2.60 
  -7 -11   0  169.58    5.10 
   8 -12   0  129.89    4.50 
   8 -12   0  126.69    3.90 
   7 -12   0   18.10    2.00 
   7 -12   0   16.30    1.50 
   6 -12   0  318.97    7.70 
   6 -12   0  334.37    6.90 
   5 -12   0   15.80    1.80 
   5 -12   0   14.10    1.40 
   4 -12   0  239.18    6.10 
  -4  12   0  238.78    5.70 
   3 -12   0   25.60    2.40 
   3 -12   0   28.40    2.80 
  -3  12   0   32.50    2.10 
   2 -12   0  288.77    6.40 
   2 -12   0  279.57    6.80 
  -2  12   0  297.07    6.40 
   1 -12   0  114.49    3.90 
   1 -12   0  111.99    3.50 
  -1  12   0  109.79    3.50 
   0 -12   0   58.39    2.70 
   0 -12   0   54.29    2.90 
   0  12   0   61.69    2.60 
  -1 -12   0  185.58    5.10 
  -1 -12   0  181.98    4.80 
   1  12   0  183.28    4.80 
  -2 -12   0  118.19    4.00 
  -2 -12   0  125.09    3.90 
  -3 -12   0  269.27    6.50 
  -4 -12   0   57.19    3.10 
  -5 -12   0  150.58    4.70 
   7 -13   0    7.50    1.70 
   7 -13   0    6.40    1.30 
   6 -13   0  210.58    5.20 
   6 -13   0  219.38    6.10 
   5 -13   0    2.60    1.50 
   4 -13   0  149.69    4.90 
   3 -13   0   38.90    2.90 
   2 -13   0  186.68    5.40 
  -2  13   0  182.88    4.80 
   1 -13   0   55.89    3.10 
   1 -13   0   59.69    3.00 
  -1  13   0   60.09    2.80 
   0 -13   0  196.28    5.20 
   0 -13   0  193.78    5.40 
   0  13   0  196.68    5.10 
  -1 -13   0  223.98    6.00 
  -1 -13   0  225.78    5.70 
  -2 -13   0   36.90    2.70 
  -2 -13   0   30.10    2.60 
  -3 -13   0  194.48    5.40 
   3 -14   0   62.29    3.50 
   2 -14   0   33.80    3.00 
   1 -14   0  110.59    4.30 
  -1 -14   1   20.30    2.10 
   0 -14   1  124.79    4.50 
   1 -14   1  169.78    5.30 
   2 -14   1  139.59    4.80 
   3 -14   1  122.09    4.50 
   4 -14   1   29.60    2.40 
   5 -14   1  116.89    4.50 
  -4 -13   1  172.38    5.00 
  -3 -13   1   51.49    2.90 
  -2 -13   1  167.68    4.70 
  -2 -13   1  165.58    5.00 
  -1 -13   1   97.89    3.80 
  -1 -13   1   93.69    3.40 
   0  13  -1   41.30    2.40 
   0 -13   1   32.50    2.70 
   1 -13   1   90.19    3.60 
   2 -13   1   11.00    1.70 
   3 -13   1  183.98    5.30 
   4 -13   1    2.10    1.30 
   5 -13   1  334.77    7.90 
   5 -13   1  335.27    7.00 
   6 -13   1    1.40    1.40 
   6 -13   1   -0.30    1.00 
   7 -13   1  241.88    5.80 
   7 -13   1  238.98    6.50 
  -6 -12   1  138.29    4.60 
  -5 -12   1   35.10    2.60 
  -4 -12   1  137.89    4.20 
  -3 -12   1  267.57    6.30 
  -3 -12   1  250.57    6.10 
  -2 -12   1  152.18    4.50 
  -2 -12   1  154.58    4.30 
  -1 -12   1  359.96    7.90 
  -1 -12   1  359.06    7.60 
   0  12  -1   53.79    2.40 
   0 -12   1   54.49    2.80 
   0 -12   1   56.09    2.50 
  -1  12  -1  179.98    4.40 
   1 -12   1  171.78    4.40 
   1 -12   1  169.38    4.80 
  -2  12  -1   46.30    2.20 
   2 -12   1   43.80    2.60 
   3 -12   1  279.07    6.70 
   4 -12   1    0.80    1.20 
   4 -12   1   -0.10    0.80 
   5 -12   1  201.58    5.50 
   5 -12   1  205.58    4.80 
   6 -12   1   40.10    2.20 
   6 -12   1   37.40    2.70 
   7 -12   1  175.68    4.50 
   7 -12   1  173.78    5.20 
   8 -12   1   92.99    3.80 
   8 -12   1   88.99    3.20 
   9 -12   1   95.19    3.50 
   9 -12   1   94.79    3.90 
   7  11  -1  130.19    4.00 
  -7 -11   1  130.89    4.40 
   6  11  -1  286.57    6.50 
  -6 -11   1  277.67    6.70 
  -5 -11   1   95.09    3.40 
  -4 -11   1   23.10    1.90 
  -3 -11   1  268.77    6.20 
  -3 -11   1  276.27    6.30 
  -2 -11   1   32.90    2.20 
  -2 -11   1   36.40    2.10 
   1  11  -1  407.76    8.20 
  -1 -11   1  420.36    8.50 
  -1 -11   1  401.46    8.20 
   0  11  -1    1.50    0.80 
   0 -11   1    1.50    0.80 
   0 -11   1    0.10    0.90 
  -1  11  -1  329.67    6.80 
   1 -11   1  335.77    6.80 
   1 -11   1  324.47    7.20 
  -2  11  -1   20.40    1.60 
   2 -11   1   23.20    2.00 
   2 -11   1   21.80    1.70 
  -3  11  -1  221.78    5.00 
   3 -11   1  211.88    5.40 
   3 -11   1  234.58    6.00 
   3 -11   1  216.98    4.70 
  -4  11  -1   49.70    2.10 
   4 -11   1   46.40    2.50 
   4 -11   1   47.80    2.00 
   5 -11   1  261.77    5.60 
   5 -11   1  256.37    6.20 
   6 -11   1  104.29    3.70 
   6 -11   1  109.19    3.20 
   7 -11   1  197.58    5.30 
   7 -11   1  188.08    4.70 
   8 -11   1  147.29    4.10 
   8 -11   1  143.09    4.50 
   9 -11   1   78.29    3.50 
   9 -11   1   88.59    3.20 
  10 -11   1  160.88    4.60 
  10 -11   1  155.78    4.80 
   8  10  -1   61.29    2.90 
  -8 -10   1   61.59    3.20 
   7  10  -1  289.17    6.60 
  -7 -10   1  296.77    6.90 
   6  10  -1  110.29    3.40 
  -6 -10   1   96.29    3.50 
   5  10  -1  452.95    8.80 
  -5 -10   1  439.86    9.10 
   4  10  -1  111.99    3.10 
  -4 -10   1  107.99    3.40 
  -4 -10   1  109.69    3.50 
   3  10  -1  584.24   11.90 
  -3 -10   1  551.84   10.80 
  -3 -10   1  570.54   10.90 
  -2 -10   1    0.50    0.80 
  -2 -10   1    0.90    0.80 
   1  10  -1  578.34   10.80 
  -1 -10   1  590.74   10.80 
  -1 -10   1  577.74   11.10 
   0  10  -1   16.40    1.40 
   0 -10   1   13.10    1.30 
   0 -10   1   17.60    1.50 
  -1  10  -1  126.59    3.30 
   1 -10   1  126.89    3.60 
   1 -10   1  126.79    3.20 
   1 -10   1  130.89    3.30 
  -2  10  -1   98.99    2.80 
   2 -10   1   98.49    2.60 
   2 -10   1  100.69    3.20 
   2 -10   1  101.39    2.90 
  -3  10  -1  148.79    3.60 
   3 -10   1  142.79    4.00 
   3 -10   1  148.79    3.50 
   3 -10   1  148.79    3.60 
  -4  10  -1  197.88    4.40 
   4 -10   1  196.88    4.50 
   4 -10   1  200.98    4.30 
   4 -10   1  185.08    4.80 
  -5  10  -1   75.89    2.40 
   5 -10   1   77.79    2.90 
   5 -10   1   72.09    2.40 
   6 -10   1  140.69    3.60 
   6 -10   1  140.49    4.10 
   7 -10   1  136.49    3.70 
   7 -10   1  135.09    4.10 
   8 -10   1  277.77    5.90 
   8 -10   1  255.77    6.20 
   9 -10   1   41.80    2.40 
   9 -10   1   43.70    2.60 
  10 -10   1  341.87    7.70 
  10 -10   1  339.67    7.40 
  11 -10   1    4.30    1.30 
   9   9  -1   81.09    3.40 
  -9  -9   1   89.39    3.70 
   8   9  -1   28.00    2.20 
  -8  -9   1   31.90    2.50 
   7   9  -1  261.97    6.00 
  -7  -9   1  267.87    6.30 
   6   9  -1   18.50    1.50 
  -6  -9   1   20.90    1.70 
   5   9  -1  881.01   15.70 
  -5  -9   1  876.41   15.90 
   4   9  -1   17.00    1.40 
  -4  -9   1   15.80    1.40 
  -4  -9   1   15.00    1.30 
   3   9  -1  213.78    4.60 
  -3  -9   1  213.38    4.90 
  -3  -9   1  214.58    4.90 
   2   9  -1   93.89    2.50 
  -2  -9   1   92.49    2.80 
  -2  -9   1   96.09    2.90 
   1   9  -1  619.74   11.30 
   1   9  -1  634.14   11.10 
  -1  -9   1  610.74   11.30 
  -1  -9   1  617.74   11.50 
   0   9  -1  311.27    6.30 
   0  -9   1  326.17    6.40 
   0  -9   1  338.07    6.70 
   0  -9   1  311.47    5.90 
  -1   9  -1  519.75    9.50 
   1  -9   1  510.15    9.20 
   1  -9   1  520.25    9.50 
   1  -9   1  526.55    9.90 
  -2   9  -1  571.14   10.20 
   2  -9   1  555.54   10.20 
   2  -9   1  567.54   10.60 
   2  -9   1  556.14    9.90 
  -3   9  -1  115.99    2.90 
   3  -9   1  116.79    2.80 
   3  -9   1  113.79    3.30 
   3  -9   1  114.49    3.00 
  -4   9  -1  281.17    5.70 
   4  -9   1  284.07    5.70 
   4  -9   1  288.27    6.10 
   4  -9   1  275.77    5.60 
  -5   9  -1  108.19    2.90 
   5  -9   1  105.19    3.20 
   5  -9   1  103.59    2.80 
  -6   9  -1  167.18    3.90 
   6  -9   1  167.18    4.30 
   6  -9   1  162.78    3.90 
  -7   9  -1   30.90    1.70 
   7  -9   1   31.10    2.00 
   7  -9   1   27.50    1.70 
   8  -9   1  298.37    6.60 
   8  -9   1  298.47    6.30 
   9  -9   1    4.60    1.10 
   9  -9   1    5.90    1.20 
  10  -9   1  241.58    5.90 
  10  -9   1  241.18    5.70 
  11  -9   1   56.69    2.80 
  12  -9   1  136.09    4.20 
  10   8  -1   61.49    3.00 
 -10  -8   1   60.79    3.20 
   9   8  -1  167.88    4.70 
  -9  -8   1  177.08    5.00 
   8   8  -1    1.20    1.00 
  -8  -8   1    2.40    1.20 
   7   8  -1  406.16    8.20 
  -7  -8   1  407.96    8.40 
   6   8  -1  110.59    3.20 
  -6  -8   1  104.49    3.30 
   5   8  -1  745.13   13.40 
  -5  -8   1  744.73   13.90 
  -5  -8   1  744.33   13.60 
   4   8  -1    4.20    0.80 
  -4  -8   1    6.40    1.00 
  -4  -8   1    3.20    0.80 
   3   8  -1  765.02   13.20 
  -3  -8   1  743.23   13.40 
  -3  -8   1  752.62   13.40 
   2   8  -1  127.59    2.90 
  -2  -8   1  126.59    3.20 
  -2  -8   1  122.89    3.10 
   1   8  -1  572.54    9.90 
   1   8  -1  559.44   10.10 
  -1  -8   1  552.74    9.60 
  -1  -8   1  564.34   10.20 
  -1  -8   1  563.24   10.40 
   0   8  -1  289.77    5.40 
   0   8  -1  291.77    5.70 
   0  -8   1  288.07    5.30 
   0  -8   1  285.87    5.90 
   0  -8   1  288.67    5.70 
  -1   8  -1  274.97    5.60 
  -1   8  -1  282.37    5.50 
   1  -8   1  280.07    5.50 
   1  -8   1  284.47    5.80 
   1  -8   1  277.77    5.20 
  -2   8  -1  310.27    6.00 
   2  -8   1  318.07    6.00 
   2  -8   1  309.57    6.30 
   2  -8   1  301.97    5.80 
  -3   8  -1    3.60    0.60 
   3  -8   1    3.50    0.60 
   3  -8   1    2.60    0.60 
   3  -8   1    1.90    0.70 
  -4   8  -1  709.33   12.50 
   4  -8   1  709.63   12.90 
   4  -8   1  714.73   12.40 
  -5   8  -1   26.10    1.30 
   5  -8   1   22.40    1.60 
   5  -8   1   26.20    1.40 
  -6   8  -1  608.84   11.20 
   6  -8   1  630.14   11.60 
   6  -8   1  631.44   11.20 
  -7   8  -1   75.99    2.40 
   7  -8   1   74.09    2.40 
   7  -8   1   70.29    2.60 
  -8   8  -1  293.47    6.10 
   8  -8   1  291.37    6.30 
   8  -8   1  295.37    6.10 
   9  -8   1   24.50    1.80 
   9  -8   1   26.10    1.90 
  10  -8   1  266.47    6.00 
  11  -8   1   95.79    3.30 
  12  -8   1   68.09    3.00 
  11   7  -1  217.38    5.80 
 -11  -7   1  207.68    5.90 
  10   7  -1    0.70    1.10 
 -10  -7   1   -0.60    1.10 
   9   7  -1  423.86    8.80 
  -9  -7   1  425.96    9.00 
   8   7  -1   21.30    1.60 
  -8  -7   1   16.00    1.60 
   7   7  -1  399.46    8.10 
  -7  -7   1  404.96    8.20 
   6   7  -1  260.47    5.60 
  -6  -7   1  258.77    5.70 
   5   7  -1  229.28    4.90 
  -5  -7   1  225.18    5.00 
  -5  -7   1  225.38    4.70 
   4   7  -1  462.85    8.70 
  -4  -7   1  478.85    8.90 
  -4  -7   1  476.75    8.70 
   3   7  -1  317.47    6.20 
  -3  -7   1  335.27    6.40 
  -3  -7   1  337.77    6.50 
   2   7  -1  263.77    5.10 
  -2  -7   1  263.97    5.30 
  -2  -7   1  262.77    4.70 
  -2  -7   1  265.37    5.30 
   1   7  -1  179.38    3.80 
   1   7  -1  173.58    3.50 
  -1  -7   1  174.48    3.30 
  -1  -7   1  175.28    3.80 
  -1  -7   1  172.48    3.90 
   0   7  -1 1019.20   17.50 
   0   7  -1 1043.10   17.30 
   0  -7   1 1021.20   17.20 
   0  -7   1 1043.90   17.80 
   0  -7   1 1043.80   17.60 
  -1   7  -1  578.74   10.10 
  -1   7  -1  604.54   10.40 
   1  -7   1  581.24   10.70 
   1  -7   1  610.54   10.40 
   1  -7   1  590.14   10.20 
  -2   7  -1 1675.43   27.50 
  -2   7  -1 1665.83   27.10 
   2  -7   1 1553.24   27.70 
   2  -7   1 1696.93   27.50 
   2  -7   1 1675.53   27.30 
  -3   7  -1   43.10    1.50 
   3  -7   1   44.80    1.50 
   3  -7   1   47.40    1.80 
  -4   7  -1   92.39    2.40 
   4  -7   1   96.19    2.60 
   4  -7   1   90.69    2.30 
   4  -7   1   91.99    2.30 
  -5   7  -1    2.00    0.60 
   5  -7   1    1.10    0.60 
   5  -7   1    1.60    0.60 
  -6   7  -1  319.17    6.30 
   6  -7   1  330.67    6.30 
   6  -7   1  320.17    6.50 
  -7   7  -1  120.49    3.10 
   7  -7   1  120.19    3.20 
   7  -7   1  118.09    3.00 
  -8   7  -1  138.49    3.50 
   8  -7   1  138.09    3.60 
   8  -7   1  137.39    3.50 
  -9   7  -1  339.67    7.00 
   9  -7   1  342.27    7.00 
   9  -7   1  335.87    6.90 
 -10   7  -1  227.08    5.30 
  10  -7   1  231.38    5.30 
  11  -7   1  206.58    5.00 
  12  -7   1   41.70    2.50 
  13  -7   1  167.18    4.70 
  11   6  -1  142.59    4.40 
 -11  -6   1  142.39    4.60 
  10   6  -1   29.30    2.30 
 -10  -6   1   28.40    2.40 
   9   6  -1  407.36    8.40 
  -9  -6   1  411.66    8.50 
   8   6  -1  182.88    4.50 
  -8  -6   1  183.18    4.70 
   7   6  -1  567.54   10.70 
  -7  -6   1  574.64   10.80 
   6   6  -1  419.46    8.00 
  -6  -6   1  412.96    8.10 
   5   6  -1  135.09    3.30 
  -5  -6   1  144.99    3.50 
  -5  -6   1  143.89    3.20 
   4   6  -1  723.23   12.50 
  -4  -6   1  698.23   12.50 
  -4  -6   1  705.83   12.40 
   3   6  -1 1238.28   20.40 
  -3  -6   1 1189.28   20.50 
  -3  -6   1 1211.88   20.50 
  -3  -6   1 1212.48   19.80 
   2   6  -1   83.69    2.10 
  -2  -6   1   85.29    1.80 
  -2  -6   1   87.09    2.20 
  -2  -6   1   85.59    2.20 
   1   6  -1   64.19    1.70 
   1   6  -1   65.19    1.80 
  -1  -6   1   64.59    1.50 
  -1  -6   1   64.29    1.80 
  -1  -6   1   66.89    1.90 
   0   6  -1  883.21   15.10 
   0   6  -1  903.21   15.30 
   0  -6   1  904.71   15.00 
   0  -6   1  924.91   15.30 
   0  -6   1  894.51   15.50 
  -1   6  -1   14.80    0.70 
  -1   6  -1   14.60    0.80 
   1  -6   1   13.90    0.70 
   1  -6   1   16.10    1.00 
   1  -6   1   15.00    0.90 
  -2   6  -1  969.50   16.50 
  -2   6  -1 1013.30   16.70 
   2  -6   1 1003.20   16.70 
   2  -6   1  979.40   16.60 
   2  -6   1 1001.70   17.00 
  -3   6  -1  196.38    3.90 
  -3   6  -1  188.18    3.60 
   3  -6   1  200.98    4.10 
   3  -6   1  200.28    3.80 
   3  -6   1  185.68    3.60 
  -4   6  -1  519.25    9.50 
  -4   6  -1  562.04    9.30 
   4  -6   1  534.35    9.20 
   4  -6   1  543.85    9.50 
   4  -6   1  535.25    9.70 
  -5   6  -1 1093.99   18.80 
  -5   6  -1 1116.59   18.50 
   5  -6   1 1109.99   18.80 
   5  -6   1 1102.99   18.50 
   5  -6   1 1135.79   19.00 
  -6   6  -1  346.37    6.60 
   6  -6   1  354.46    6.60 
   6  -6   1  347.47    6.30 
   6  -6   1  355.36    6.80 
  -7   6  -1  345.77    6.80 
   7  -6   1  362.26    6.90 
   7  -6   1  348.07    6.70 
  -8   6  -1  123.79    3.20 
   8  -6   1  120.09    3.10 
   8  -6   1  120.59    3.20 
  -9   6  -1  131.99    3.50 
   9  -6   1  127.89    3.40 
   9  -6   1  130.39    3.40 
 -10   6  -1  159.68    4.10 
  10  -6   1  159.08    4.00 
 -11   6  -1  244.68    5.70 
  11  -6   1  242.08    5.50 
  12  -6   1    5.10    1.20 
  13  -6   1  236.38    5.70 
  12   5  -1    6.00    1.40 
 -12  -5   1    4.10    1.40 
  11   5  -1  182.68    5.00 
 -11  -5   1  195.68    5.30 
  10   5  -1  185.08    4.80 
 -10  -5   1  188.78    5.00 
   9   5  -1  262.77    5.90 
  -9  -5   1  253.77    5.90 
   8   5  -1  341.47    7.00 
  -8  -5   1  346.97    7.20 
   7   5  -1  150.48    3.70 
   6   5  -1  321.87    6.40 
  -6  -5   1  321.37    6.50 
  -6  -5   1  329.07    6.40 
   5   5  -1  128.09    3.00 
  -5  -5   1  125.09    3.10 
  -5  -5   1  125.99    2.80 
   4   5  -1 2198.48   36.60 
  -4  -5   1 2232.18   36.50 
  -4  -5   1 2216.68   36.70 
   3   5  -1    7.50    0.60 
  -3  -5   1    7.60    0.70 
  -3  -5   1    8.40    0.80 
  -3  -5   1    8.80    0.40 
   2   5  -1 1664.43   29.00 
  -2  -5   1 1803.32   29.10 
  -2  -5   1 1811.82   28.90 
  -2  -5   1 1763.52   29.10 
   1   5  -1    3.30    0.40 
  -1  -5   1    3.70    0.30 
  -1  -5   1    3.70    0.50 
   0   5  -1 1177.18   19.70 
   0   5  -1 1192.18   19.80 
   0  -5   1 1221.68   19.60 
   0  -5   1 1204.58   19.80 
   0  -5   1 1165.88   20.00 
  -1   5  -1   21.80    0.80 
  -1   5  -1   22.40    0.90 
   1  -5   1   22.40    0.80 
   1  -5   1   23.50    0.90 
   1  -5   1   23.10    1.00 
  -2   5  -1 1026.00   17.00 
  -2   5  -1 1030.60   17.10 
   2  -5   1  980.20   17.00 
   2  -5   1 1067.79   17.40 
  -3   5  -1  147.99    3.00 
  -3   5  -1  154.28    2.90 
   3  -5   1  155.98    3.30 
   3  -5   1  145.09    2.90 
   3  -5   1  152.88    3.00 
  -4   5  -1  669.03   11.70 
  -4   5  -1  669.33   11.50 
   4  -5   1  700.93   11.70 
   4  -5   1  671.43   11.50 
   4  -5   1  700.73   11.90 
  -5   5  -1  187.88    3.90 
   5  -5   1  188.38    3.60 
   5  -5   1  195.98    4.00 
   5  -5   1  193.48    3.90 
  -6   5  -1   26.10    1.20 
   6  -5   1   28.70    1.00 
   6  -5   1   25.90    1.20 
   6  -5   1   25.70    1.30 
  -7   5  -1  404.76    7.70 
   7  -5   1  411.76    7.40 
   7  -5   1  408.06    7.60 
   7  -5   1  417.16    7.70 
  -8   5  -1    7.70    0.90 
   8  -5   1    6.80    0.80 
   8  -5   1    6.70    0.80 
   8  -5   1    7.50    0.70 
  -9   5  -1  335.47    6.80 
   9  -5   1  330.17    6.60 
   9  -5   1  339.17    6.40 
 -10   5  -1   36.40    1.90 
  10  -5   1   36.90    1.90 
 -11   5  -1  339.47    7.20 
  11  -5   1  346.27    7.10 
 -12   5  -1    2.80    1.10 
  12  -5   1    0.50    1.00 
  13  -5   1  294.27    6.60 
  12   4  -1   98.79    3.70 
 -12  -4   1  100.19    3.80 
  11   4  -1  190.88    5.00 
 -11  -4   1  195.28    5.20 
  10   4  -1  161.88    4.30 
 -10  -4   1  164.98    4.50 
   9   4  -1  167.58    4.20 
  -9  -4   1  165.38    4.30 
   8   4  -1  255.07    5.50 
  -8  -4   1  262.87    5.70 
   7   4  -1   36.50    1.60 
  -7  -4   1   33.80    1.70 
   6   4  -1 1035.50   17.70 
  -6  -4   1 1032.10   17.80 
  -6  -4   1 1024.60   17.30 
   5   4  -1    0.70    0.40 
  -5  -4   1    0.40    0.40 
  -5  -4   1    0.30    0.50 
   4   4  -1  919.21   15.40 
   4   4  -1  921.11   15.90 
  -4  -4   1  952.50   15.80 
  -4  -4   1  955.10   16.00 
  -4  -4   1  952.50   15.40 
   3   4  -1    2.70    0.40 
   3   4  -1    3.30    0.30 
  -3  -4   1    2.60    0.50 
  -3  -4   1    4.00    0.50 
  -3  -4   1    3.20    0.30 
   2   4  -1 4330.57   71.59 
  -2  -4   1 4243.68   70.19 
  -2  -4   1 4375.16   71.59 
  -2  -4   1 4189.98   71.89 
   1   4  -1  175.88    3.30 
   1   4  -1  174.38    3.30 
  -1  -4   1  174.28    3.40 
  -1  -4   1  174.28    3.30 
  -1  -4   1  174.38    3.10 
   0   4  -1  148.09    2.80 
   0   4  -1  140.99    2.70 
   0  -4   1  143.99    2.90 
   0  -4   1  143.29    2.80 
   0  -4   1  141.79    2.60 
  -1   4  -1 1005.40   16.80 
  -1   4  -1  982.30   16.70 
   1  -4   1 1011.60   16.80 
   1  -4   1 1031.20   16.70 
   1  -4   1 1034.30   17.00 
  -2   4  -1   15.20    0.60 
  -2   4  -1   14.80    0.70 
   2  -4   1   13.00    0.60 
   2  -4   1   13.30    0.60 
   2  -4   1   12.80    0.80 
  -3   4  -1 1377.26   23.20 
  -3   4  -1 1416.06   23.10 
   3  -4   1 1373.86   23.00 
   3  -4   1 1424.76   23.30 
   3  -4   1 1435.66   23.20 
  -4   4  -1  311.57    5.70 
   4  -4   1  318.77    5.70 
   4  -4   1  315.27    5.60 
   4  -4   1  323.07    5.80 
  -5   4  -1 1059.69   18.10 
   5  -4   1 1093.69   18.10 
   5  -4   1 1082.29   17.90 
   5  -4   1 1071.39   18.10 
  -6   4  -1   29.60    1.20 
   6  -4   1   29.70    1.20 
   6  -4   1   29.10    1.10 
   6  -4   1   29.20    1.20 
  -7   4  -1 1120.39   19.30 
   7  -4   1 1137.29   19.20 
   7  -4   1 1151.78   19.20 
   7  -4   1 1125.49   19.00 
  -8   4  -1    3.40    0.70 
   8  -4   1    1.80    0.60 
   8  -4   1    2.30    0.60 
   8  -4   1    2.20    0.60 
  -9   4  -1  259.77    5.50 
   9  -4   1  268.37    5.30 
   9  -4   1  260.07    5.40 
 -10   4  -1   14.60    1.30 
  10  -4   1   13.30    1.10 
  10  -4   1   15.60    1.20 
 -11   4  -1  237.48    5.50 
  11  -4   1  236.18    5.20 
  11  -4   1  234.48    5.20 
 -12   4  -1   97.29    3.30 
  12  -4   1   91.19    3.10 
 -13   4  -1  151.78    4.40 
  13  -4   1  141.49    4.10 
  13   3  -1   75.99    3.40 
 -13  -3   1   77.39    3.60 
  12   3  -1  145.69    4.40 
 -12  -3   1  144.39    4.60 
  11   3  -1   98.19    3.40 
 -11  -3   1  101.49    3.50 
  10   3  -1  412.66    8.30 
 -10  -3   1  403.96    8.40 
   9   3  -1   32.80    1.90 
  -9  -3   1   31.60    1.90 
   8   3  -1  613.34   11.30 
  -8  -3   1  628.04   11.50 
   7   3  -1    7.60    0.90 
   6   3  -1  964.70   16.60 
   6   3  -1  984.90   16.00 
  -6  -3   1  961.80   16.70 
  -6  -3   1  966.90   16.20 
   5   3  -1  107.69    2.10 
   5   3  -1  103.69    2.50 
  -5  -3   1  107.49    2.20 
  -5  -3   1  107.19    2.60 
   4   3  -1 1095.29   17.90 
   4   3  -1 1086.59   18.40 
  -4  -3   1 1092.69   18.20 
  -4  -3   1 1109.09   17.90 
  -4  -3   1 1101.39   18.50 
   3   3  -1 1163.88   19.20 
   3   3  -1 1156.48   18.80 
  -3  -3   1 1127.89   19.20 
  -3  -3   1 1162.68   19.10 
  -3  -3   1 1147.99   18.80 
   2   3  -1 3176.98   50.59 
  -2  -3   1 2897.31   50.19 
  -2  -3   1 2992.10   50.49 
   1   3  -1  101.69    2.00 
  -1  -3   1   94.49    1.90 
  -1  -3   1   95.79    2.00 
  -1  -3   1   92.49    1.80 
   0   3  -1 1239.78   20.70 
   0   3  -1 1245.98   20.90 
   0  -3   1 1276.27   20.70 
   0  -3   1 1253.87   21.20 
   0  -3   1 1222.28   20.60 
  -1   3  -1  140.99    2.60 
  -1   3  -1  140.69    2.60 
   1  -3   1  144.19    2.70 
   1  -3   1  134.69    2.60 
   1  -3   1  143.59    2.60 
  -2   3  -1 2599.14   44.80 
  -2   3  -1 2666.43   44.80 
   2  -3   1 2825.42   45.10 
   2  -3   1 2617.14   44.70 
   2  -3   1 2760.02   45.50 
  -3   3  -1 1123.19   18.90 
   3  -3   1 1158.48   19.00 
   3  -3   1 1120.29   18.90 
   3  -3   1 1195.28   19.00 
  -4   3  -1    2.10    0.40 
   4  -3   1    1.60    0.30 
   4  -3   1    1.20    0.30 
  -5   3  -1  526.65    9.20 
   5  -3   1  530.55    9.10 
   5  -3   1  513.85    9.00 
   5  -3   1  529.45    9.10 
  -6   3  -1  130.59    2.90 
   6  -3   1  132.39    2.80 
   6  -3   1  131.39    2.80 
   6  -3   1  131.69    2.80 
  -7   3  -1  889.01   15.50 
   7  -3   1  905.71   15.20 
   7  -3   1  901.11   15.40 
   7  -3   1  903.61   15.30 
  -8   3  -1  208.08    4.40 
   8  -3   1  202.08    4.20 
   8  -3   1  203.88    4.20 
  -9   3  -1  521.95    9.80 
   9  -3   1  526.35    9.60 
   9  -3   1  525.95    9.50 
 -10   3  -1  253.67    5.60 
  10  -3   1  255.07    5.30 
  10  -3   1  254.67    5.30 
 -11   3  -1  185.08    4.60 
  11  -3   1  170.38    4.20 
  11  -3   1  175.58    4.30 
 -12   3  -1  199.58    5.10 
  12  -3   1  194.78    4.70 
  12  -3   1  197.98    4.80 
 -13   3  -1   62.19    3.00 
  13  -3   1   56.99    2.70 
  13   2  -1   77.09    3.30 
 -13  -2   1   81.49    3.60 
  12   2  -1  258.77    6.10 
 -12  -2   1  254.47    6.30 
  11   2  -1   15.70    1.50 
 -11  -2   1   17.70    1.60 
  10   2  -1  526.85   10.00 
 -10  -2   1  523.75   10.20 
   9   2  -1   14.10    1.20 
  -9  -2   1   12.80    1.20 
   8   2  -1  769.92   13.40 
  -8  -2   1  745.23   13.60 
   7   2  -1    4.10    0.50 
   7   2  -1    2.80    0.60 
  -7  -2   1    2.30    0.70 
  -7  -2   1    1.80    0.40 
   6   2  -1 1448.46   24.60 
   6   2  -1 1504.55   24.20 
  -6  -2   1 1477.45   24.20 
  -6  -2   1 1450.85   24.70 
   5   2  -1  395.46    6.60 
   5   2  -1  374.96    6.90 
  -5  -2   1  377.56    7.00 
  -5  -2   1  386.26    6.60 
   4   2  -1  967.10   16.10 
   4   2  -1  970.10   15.70 
  -4  -2   1  935.11   16.10 
  -4  -2   1  962.10   15.90 
   3   2  -1 1061.49   17.40 
   3   2  -1 1055.59   17.10 
  -3  -2   1 1046.80   17.20 
  -3  -2   1 1051.59   17.20 
  -3  -2   1 1017.70   17.40 
   2   2  -1  581.74   10.00 
  -2  -2   1  612.44    9.90 
  -2  -2   1  591.24   10.00 
   1   2  -1 3248.07   55.49 
  -1  -2   1 3284.47   55.39 
  -1  -2   1 3482.55   55.69 
   1  -2   1  742.63   12.30 
   1  -2   1  753.62   12.70 
   2  -2   1  669.13   11.40 
   2  -2   1  698.13   11.50 
   2  -2   1  711.43   11.50 
  -3   2  -1  238.48    4.30 
   3  -2   1  242.98    4.30 
   3  -2   1  244.68    4.30 
   3  -2   1  237.88    4.20 
  -4   2  -1    4.80    0.40 
   4  -2   1    4.70    0.40 
   4  -2   1    4.20    0.40 
   4  -2   1    5.60    0.40 
  -5   2  -1  999.10   16.80 
   5  -2   1  988.50   16.70 
   5  -2   1 1002.00   16.60 
   5  -2   1 1017.60   16.70 
  -6   2  -1    6.70    0.60 
   6  -2   1    5.20    0.60 
   6  -2   1    5.60    0.50 
   6  -2   1    7.00    0.60 
  -7   2  -1  644.14   11.30 
   7  -2   1  631.24   11.10 
   7  -2   1  641.74   11.10 
   7  -2   1  640.34   10.90 
  -8   2  -1  365.76    7.10 
   8  -2   1  369.06    6.80 
   8  -2   1  371.56    6.90 
  -9   2  -1  361.96    7.10 
   9  -2   1  358.06    6.80 
   9  -2   1  358.86    6.90 
 -10   2  -1  250.27    5.50 
  10  -2   1  251.37    5.40 
  10  -2   1  254.07    5.20 
 -11   2  -1  140.09    3.90 
  11  -2   1  139.29    3.70 
  11  -2   1  146.39    3.60 
 -12   2  -1  227.08    5.60 
  12  -2   1  233.68    5.40 
 -13   2  -1   20.40    1.80 
  13  -2   1   25.90    1.90 
  13   1  -1    7.80    1.40 
 -13  -1   1   10.80    1.70 
  12   1  -1  130.59    3.90 
 -12  -1   1  136.49    4.30 
  11   1  -1   25.90    1.90 
 -11  -1   1   21.90    1.70 
  10   1  -1  371.16    7.50 
 -10  -1   1  373.36    7.70 
   9   1  -1   96.89    2.50 
   9   1  -1  100.99    2.80 
  -9  -1   1  100.29    3.00 
   8   1  -1  434.86    7.70 
   8   1  -1  438.36    8.10 
  -8  -1   1  424.46    8.20 
   7   1  -1  797.72   14.10 
   7   1  -1  801.92   14.00 
   7   1  -1  840.72   13.70 
  -7  -1   1  796.62   13.60 
  -7  -1   1  813.72   14.20 
   6   1  -1 1324.17   21.90 
   6   1  -1 1363.86   22.00 
   6   1  -1 1343.17   22.30 
  -6  -1   1 1304.17   21.90 
  -6  -1   1 1324.47   22.40 
   5   1  -1  128.89    2.70 
   5   1  -1  135.59    2.50 
  -5  -1   1  128.59    2.80 
  -5  -1   1  128.19    2.50 
   4   1  -1 1753.72   29.10 
   4   1  -1 1759.02   28.80 
  -4  -1   1 1702.43   28.50 
  -4  -1   1 1715.13   28.90 
   3   1  -1 1455.95   24.70 
   3   1  -1 1482.65   24.30 
  -3  -1   1 1448.66   24.40 
  -3  -1   1 1456.45   24.30 
   2   1  -1  104.79    2.00 
   2   1  -1  106.29    1.90 
  -2  -1   1  107.59    1.90 
  -2  -1   1  101.39    2.00 
  -2  -1   1  102.89    2.00 
   2  -1   1   24.70    0.70 
   2  -1   1   25.40    0.70 
  -3   1  -1  308.57    5.40 
   3  -1   1  309.37    5.40 
   3  -1   1  320.47    5.40 
  -4   1  -1   86.69    1.90 
   4  -1   1   89.39    1.80 
   4  -1   1   92.99    1.70 
   4  -1   1   87.29    1.90 
  -5   1  -1  365.26    6.60 
   5  -1   1  365.86    6.60 
   5  -1   1  378.46    6.30 
   5  -1   1  375.36    6.50 
  -6   1  -1   95.59    2.30 
   6  -1   1   97.29    2.10 
   6  -1   1   98.29    1.90 
   6  -1   1   96.59    2.30 
  -7   1  -1  113.29    2.80 
   7  -1   1  114.89    2.50 
   7  -1   1  118.09    2.70 
  -8   1  -1  591.04   10.90 
   8  -1   1  601.64   10.80 
   8  -1   1  615.74   10.50 
  -9   1  -1  240.38    5.30 
   9  -1   1  253.97    5.20 
   9  -1   1  245.48    4.90 
 -10   1  -1  697.43   13.00 
  10  -1   1  713.43   12.80 
  10  -1   1  717.53   12.50 
 -11   1  -1    1.90    1.00 
  11  -1   1    1.30    0.90 
 -12   1  -1  258.07    6.10 
  12  -1   1  252.97    5.90 
 -13   1  -1    1.00    1.10 
  13  -1   1    0.00    1.10 
  13   0  -1    9.80    1.50 
 -13   0   1   11.70    1.70 
  12   0  -1  325.37    7.00 
 -12   0   1  323.17    7.30 
  11   0  -1   44.80    2.20 
 -11   0   1   45.20    2.40 
  10   0  -1  152.38    3.80 
  10   0  -1  155.48    3.50 
 -10   0   1  151.68    4.10 
   9   0  -1   32.00    1.40 
   9   0  -1   32.50    1.60 
  -9   0   1   33.50    1.80 
   8   0  -1  246.38    5.00 
   8   0  -1  252.67    4.80 
  -8   0   1  245.58    5.20 
   7   0  -1  459.55    8.00 
   7   0  -1  450.95    8.20 
   7   0  -1  448.76    7.90 
  -7   0   1  458.25    8.40 
  -7   0   1  460.05    7.90 
   6   0  -1  844.32   14.40 
   6   0  -1  847.92   14.20 
   6   0  -1  871.71   14.30 
  -6   0   1  847.42   14.20 
  -6   0   1  837.12   14.60 
   5   0  -1 1508.75   25.10 
   5   0  -1 1549.14   25.00 
   5   0  -1 1527.95   25.10 
  -5   0   1 1511.55   25.30 
  -5   0   1 1517.05   25.30 
   4   0  -1  194.48    3.60 
   4   0  -1  200.08    3.60 
   4   0  -1  196.78    3.60 
  -4   0   1  195.08    3.60 
  -4   0   1  194.58    3.80 
   3   0  -1 3242.78   53.89 
   3   0  -1 3272.77   53.79 
   3   0  -1 3210.18   53.99 
  -3   0   1 3261.97   53.89 
  -3   0   1 3242.48   54.59 
   2   0  -1   60.39    1.20 
   2   0  -1   58.49    1.20 
  -2   0   1   57.69    1.20 
  -2   0  -1  698.63   11.60 
   2   0   1  710.43   11.60 
  -3   0  -1   16.50    0.70 
   3   0   1   16.70    0.50 
  -4   0  -1   45.50    1.30 
   4   0   1   47.30    1.20 
   4   0   1   47.20    1.10 
  -5   0  -1  265.57    5.00 
   5   0   1  263.67    4.90 
   5   0   1  267.17    4.70 
  -6   0  -1  662.13   11.70 
   6   0   1  675.13   11.70 
   6   0   1  686.93   11.40 
  -7   0  -1  246.58    5.00 
   7   0   1  247.18    4.90 
   7   0   1  255.37    4.70 
  -8   0  -1  691.13   12.50 
   8   0   1  700.93   12.40 
   8   0   1  714.73   12.10 
  -9   0  -1    2.20    0.80 
   9   0   1    0.80    0.70 
   9   0   1    0.60    0.90 
 -10   0  -1  518.15   10.00 
  10   0   1  518.35    9.80 
 -11   0  -1    6.20    1.20 
  11   0   1    5.50    1.10 
 -12   0  -1  287.27    6.70 
  12   0   1  303.67    6.60 
 -13   0  -1   23.40    2.00 
  13   0   1   24.60    2.00 
  13  -1  -1  136.69    4.10 
 -13   1   1  141.29    4.50 
  12  -1  -1  139.49    3.90 
 -12   1   1  140.29    4.30 
  11  -1  -1   83.59    2.80 
  11  -1  -1   86.09    2.60 
 -11   1   1   84.89    3.10 
  10  -1  -1   86.99    2.50 
  10  -1  -1   86.69    2.60 
 -10   1   1   87.99    2.90 
   9  -1  -1  437.56    8.20 
   9  -1  -1  451.85    8.30 
  -9   1   1  445.56    8.60 
   8  -1  -1  239.98    4.80 
   8  -1  -1  235.78    4.70 
  -8   1   1  240.88    5.10 
  -8   1   1  240.48    4.60 
   7  -1  -1  667.33   11.40 
   7  -1  -1  667.63   11.50 
   7  -1  -1  663.93   11.50 
  -7   1   1  655.83   11.80 
  -7   1   1  675.93   11.40 
   6  -1  -1    2.10    0.40 
   6  -1  -1    3.90    0.50 
   6  -1  -1    2.40    0.40 
  -6   1   1    2.20    0.40 
  -6   1   1    2.60    0.50 
   5  -1  -1 1796.22   29.70 
   5  -1  -1 1811.92   30.10 
   5  -1  -1 1775.12   29.80 
  -5   1   1 1814.82   30.20 
  -5   1   1 1812.42   29.80 
   4  -1  -1  441.06    7.50 
   4  -1  -1  438.16    7.60 
   4  -1  -1  444.36    7.60 
  -4   1   1  437.76    7.70 
  -4   1   1  443.66    7.60 
   3  -1  -1 3425.26   57.99 
   3  -1  -1 3547.85   58.29 
   3  -1  -1 3536.55   57.59 
  -3   1   1 3380.26   58.49 
  -3   1   1 3530.35   58.29 
   2  -1  -1   70.99    1.50 
  -2   1   1   71.69    1.50 
  -2   1   1   73.49    1.50 
   1  -1  -1 1751.52   28.00 
   1  -1  -1 1637.04   28.30 
  -1   1   1 1562.04   28.10 
  -1   1   1 1731.43   28.40 
   0   1   1  667.73   11.10 
  -1  -1  -1  506.35    8.50 
   1   1   1  506.65    8.50 
   1   1   1  512.45    8.40 
  -2  -1  -1   76.49    1.60 
  -3  -1  -1   90.29    1.90 
   3   1   1   86.29    1.90 
  -4  -1  -1 1224.48   20.70 
   4   1   1 1215.08   20.60 
   4   1   1 1291.57   20.40 
  -5  -1  -1   55.49    1.60 
   5   1   1   58.69    1.30 
  -6  -1  -1 1282.67   21.80 
   6   1   1 1324.07   21.30 
   6   1   1 1275.27   21.70 
  -7  -1  -1    0.90    0.60 
   7   1   1    0.50    0.50 
   7   1   1    1.60    0.40 
  -8  -1  -1  536.85    9.90 
   8   1   1  529.85    9.80 
  -9  -1  -1    1.30    0.80 
   9   1   1    0.20    0.70 
 -10  -1  -1  448.96    8.90 
  10   1   1  450.15    8.80 
 -11  -1  -1   74.39    3.00 
  11   1   1   74.39    2.90 
 -12  -1  -1  157.28    4.60 
  12   1   1  166.88    4.60 
 -13  -1  -1   85.99    3.60 
  13   1   1   83.99    3.40 
 -14   2   1  108.69    4.20 
 -13   2   1  178.88    5.20 
  12  -2  -1  180.38    4.40 
  12  -2  -1  179.28    4.50 
 -12   2   1  188.08    5.00 
  11  -2  -1  296.37    6.10 
  11  -2  -1  299.17    6.20 
 -11   2   1  300.17    6.70 
  10  -2  -1   64.19    2.20 
  10  -2  -1   61.19    2.10 
 -10   2   1   62.09    2.50 
   9  -2  -1  605.64   10.90 
   9  -2  -1  606.14   10.80 
  -9   2   1  614.44   11.30 
   8  -2  -1   71.19    2.10 
   8  -2  -1   77.49    2.10 
   8  -2  -1   76.69    2.10 
  -8   2   1   75.59    2.00 
  -8   2   1   73.99    2.40 
   7  -2  -1  550.34    9.50 
   7  -2  -1  528.45    9.50 
   7  -2  -1  538.45    9.50 
  -7   2   1  537.95    9.80 
  -7   2   1  544.65    9.50 
   6  -2  -1  174.08    3.50 
   6  -2  -1  176.88    3.40 
   6  -2  -1  178.88    3.50 
  -6   2   1  176.38    3.80 
  -6   2   1  176.28    3.50 
   5  -2  -1 1982.10   32.30 
   5  -2  -1 1968.20   32.30 
   5  -2  -1 1956.00   32.60 
  -5   2   1 1925.11   32.50 
  -5   2   1 1987.30   32.30 
   4  -2  -1  333.17    5.90 
   4  -2  -1  328.57    5.70 
   4  -2  -1  332.87    5.80 
  -4   2   1  331.17    5.90 
  -4   2   1  327.87    6.00 
   3  -2  -1  914.51   14.90 
   3  -2  -1  928.81   15.00 
   3  -2  -1  892.11   15.00 
  -3   2   1  895.91   15.00 
  -3   2   1  874.71   15.10 
   2  -2  -1  759.82   12.70 
  -2   2   1  743.53   12.80 
  -2   2   1  783.22   12.70 
   1  -2  -1  367.96    6.30 
   1  -2  -1  370.36    6.20 
  -1   2   1  365.26    6.30 
  -1   2   1  363.06    6.30 
   0  -2  -1  224.28    4.00 
   0  -2  -1  225.58    4.00 
   0   2   1  226.38    4.10 
  -1  -2  -1 2330.27   37.90 
  -1  -2  -1 2211.48   38.20 
   1   2   1 2269.47   37.60 
   1   2   1 2219.68   38.00 
  -2  -2  -1  221.58    4.10 
  -2  -2  -1  222.78    3.90 
   2   2   1  221.48    4.10 
   2   2   1  220.78    4.00 
  -3  -2  -1   24.30    0.90 
   3   2   1   23.80    0.90 
  -4  -2  -1  435.76    7.80 
   4   2   1  444.86    7.70 
  -5  -2  -1    2.80    0.50 
   5   2   1    0.60    0.40 
   5   2   1    1.40    0.20 
  -6  -2  -1  820.82   14.50 
   6   2   1  839.42   14.40 
   6   2   1  847.32   13.90 
  -7  -2  -1  210.98    4.60 
   7   2   1  220.38    4.60 
  -8  -2  -1  689.73   12.60 
   8   2   1  702.13   12.50 
  -9  -2  -1   76.79    2.70 
   9   2   1   75.99    2.60 
 -10  -2  -1  270.17    6.10 
  10   2   1  271.47    5.90 
 -11  -2  -1  136.49    4.10 
  11   2   1  138.29    4.00 
 -12  -2  -1  169.08    4.80 
  12   2   1  170.98    4.80 
 -13  -2  -1  134.09    4.50 
  13   2   1  136.29    4.40 
  13  -3  -1  199.08    4.90 
 -13   3   1  196.38    5.40 
  12  -3  -1   20.10    1.50 
 -12   3   1   19.40    1.80 
  11  -3  -1  403.46    8.70 
  11  -3  -1  401.96    7.90 
 -11   3   1  400.16    8.30 
  10  -3  -1   23.10    1.50 
  10  -3  -1   25.60    1.50 
 -10   3   1   26.90    1.80 
   9  -3  -1  473.85    8.70 
   9  -3  -1  474.25    8.80 
  -9   3   1  483.95    9.20 
   8  -3  -1    0.60    0.50 
   8  -3  -1    0.00    0.50 
   8  -3  -1    1.00    0.50 
  -8   3   1    0.70    0.60 
   7  -3  -1  996.40   17.00 
   7  -3  -1 1003.00   16.80 
   7  -3  -1 1003.70   17.00 
  -7   3   1  990.20   17.30 
   6  -3  -1  130.39    2.90 
   6  -3  -1  128.69    2.80 
   6  -3  -1  133.69    2.60 
  -6   3   1  124.09    3.00 
   5  -3  -1  803.62   13.50 
   5  -3  -1  803.62   13.10 
   5  -3  -1  766.62   13.30 
  -5   3   1  773.12   13.60 
   4  -3  -1   93.79    1.80 
   4  -3  -1   92.89    2.20 
  -4   3   1   93.09    2.20 
   3  -3  -1  939.61   15.50 
   3  -3  -1  925.41   15.30 
  -3   3   1  899.01   15.50 
   2  -3  -1 1443.26   24.00 
   2  -3  -1 1532.65   24.10 
  -2   3   1 1385.36   24.00 
   1  -3  -1  303.57    5.00 
   1  -3  -1  288.87    5.30 
  -1   3   1  287.67    5.30 
   0  -3  -1 1149.78   19.70 
   0  -3  -1 1188.38   19.60 
   0  -3  -1 1229.78   19.50 
   0   3   1 1174.18   19.70 
   0   3   1 1193.48   19.70 
  -1  -3  -1  162.58    3.00 
  -1  -3  -1  154.08    3.10 
   1   3   1  151.98    3.10 
   1   3   1  156.08    2.90 
  -2  -3  -1 2381.76   39.30 
  -2  -3  -1 2345.27   39.70 
   2   3   1 2311.87   39.50 
   2   3   1 2365.16   39.10 
  -3  -3  -1   52.39    1.30 
  -3  -3  -1   51.79    1.50 
   3   3   1   51.19    1.40 
  -4  -3  -1 1268.87   20.80 
  -4  -3  -1 1234.18   21.30 
   4   3   1 1298.37   21.20 
  -5  -3  -1  117.69    2.80 
  -5  -3  -1  115.99    2.20 
   5   3   1  113.59    2.70 
  -6  -3  -1  563.34   10.30 
   6   3   1  576.64   10.20 
  -7  -3  -1  109.89    3.00 
   7   3   1  107.49    2.80 
  -8  -3  -1   78.09    2.60 
  -9  -3  -1  168.88    4.40 
   9   3   1  176.18    4.30 
 -10  -3  -1  148.79    4.20 
  10   3   1  146.09    4.00 
 -11  -3  -1  253.77    6.10 
  11   3   1  250.27    5.90 
 -12  -3  -1   35.60    2.60 
  12   3   1   32.30    2.50 
  13  -4  -1  236.98    5.70 
 -13   4   1  241.48    6.10 
  12  -4  -1   -1.10    0.90 
 -12   4   1   -1.20    0.90 
  11  -4  -1  526.95   10.00 
 -11   4   1  530.55   10.40 
  10  -4  -1    1.00    0.80 
 -10   4   1    1.00    0.90 
   9  -4  -1  132.59    3.30 
   9  -4  -1  138.89    3.30 
  -9   4   1  129.69    3.60 
   8  -4  -1  261.57    5.40 
   8  -4  -1  268.67    5.00 
   8  -4  -1  263.67    5.30 
  -8   4   1  267.27    5.60 
   7  -4  -1  601.64   10.90 
   7  -4  -1  613.64   10.80 
   7  -4  -1  622.84   10.40 
  -7   4   1  598.14   11.00 
   6  -4  -1  208.28    3.80 
   6  -4  -1  204.08    4.30 
   6  -4  -1  203.78    4.10 
  -6   4   1  203.78    4.30 
   5  -4  -1  627.94   10.20 
   5  -4  -1  590.34   10.60 
   5  -4  -1  621.44   10.80 
  -5   4   1  605.54   10.80 
   4  -4  -1 2164.28   36.00 
   4  -4  -1 2208.48   36.10 
   4  -4  -1 2201.18   37.00 
  -4   4   1 2122.49   35.90 
   3  -4  -1  663.73   11.60 
   3  -4  -1  685.53   11.30 
  -3   4   1  657.33   11.60 
   2  -4  -1  871.31   14.20 
   2  -4  -1  823.02   13.90 
  -2   4   1  805.12   14.10 
   1  -4  -1  133.39    2.60 
   1  -4  -1  135.69    2.80 
  -1   4   1  137.19    2.90 
   0  -4  -1  505.75    8.40 
   0  -4  -1  522.45    8.80 
   0  -4  -1  492.75    8.80 
   0   4   1  502.95    8.90 
   0   4   1  505.75    8.40 
  -1  -4  -1    3.20    0.50 
  -1  -4  -1    2.20    0.40 
   1   4   1    3.00    0.50 
  -2  -4  -1 2134.99   34.90 
  -2  -4  -1 2169.18   35.40 
   2   4   1 2084.39   34.90 
   2   4   1 2081.59   34.90 
  -3  -4  -1   22.70    0.90 
  -3  -4  -1   24.70    1.20 
   3   4   1   24.00    1.00 
  -4  -4  -1  289.47    5.70 
  -4  -4  -1  292.37    5.30 
   4   4   1  297.47    5.50 
  -5  -4  -1  482.05    8.20 
  -5  -4  -1  474.75    8.80 
   5   4   1  467.45    8.60 
  -6  -4  -1  108.29    3.00 
   6   4   1  111.09    2.80 
  -7  -4  -1  200.68    4.70 
   7   4   1  208.58    4.50 
  -8  -4  -1   48.90    2.20 
   8   4   1   49.60    2.10 
  -9  -4  -1  593.84   11.50 
   9   4   1  612.34   11.40 
 -10  -4  -1   35.50    2.40 
  10   4   1   34.00    2.20 
 -11  -4  -1  237.98    6.00 
  11   4   1  246.58    5.90 
 -12  -4  -1   12.40    1.70 
  12   4   1   10.90    1.60 
  13  -5  -1  274.07    6.40 
 -13   5   1  288.07    6.90 
  12  -5  -1   31.40    2.20 
 -12   5   1   34.50    2.40 
  11  -5  -1  337.77    7.20 
 -11   5   1  358.56    7.60 
  10  -5  -1   81.79    2.70 
 -10   5   1   82.79    2.90 
   9  -5  -1  161.18    3.90 
   9  -5  -1  159.98    3.90 
  -9   5   1  159.98    4.10 
   8  -5  -1  236.28    5.00 
   8  -5  -1  231.58    4.90 
  -8   5   1  237.08    5.20 
   7  -5  -1  243.88    4.90 
   7  -5  -1  235.48    5.00 
  -7   5   1  239.68    5.10 
   6  -5  -1  537.65    9.50 
   6  -5  -1  540.45    9.70 
  -6   5   1  509.15    9.70 
   5  -5  -1   10.10    0.80 
   5  -5  -1   11.90    1.00 
   5  -5  -1   11.80    0.50 
  -5   5   1   11.80    1.00 
   4  -5  -1  846.32   14.50 
   4  -5  -1  833.72   14.20 
  -4   5   1  826.12   14.40 
   3  -5  -1  140.89    2.90 
   3  -5  -1  138.49    3.10 
  -3   5   1  134.59    3.10 
   2  -5  -1  487.55    9.00 
   2  -5  -1  509.05    8.60 
  -2   5   1  511.85    9.00 
   1  -5  -1    6.90    0.60 
   1  -5  -1    8.80    0.60 
   1  -5  -1   11.20    0.80 
  -1   5   1   10.40    0.40 
  -1   5   1    9.40    0.80 
   0  -5  -1  787.92   13.30 
   0  -5  -1  771.82   12.80 
   0  -5  -1  764.42   13.30 
   0   5   1  784.52   13.30 
   0   5   1  754.42   12.80 
  -1  -5  -1   57.99    1.20 
  -1  -5  -1   60.69    1.80 
  -1  -5  -1   59.49    1.70 
   1   5   1   60.29    1.40 
   1   5   1   59.69    1.80 
  -2  -5  -1  561.94    9.80 
  -2  -5  -1  549.35    9.60 
   2   5   1  549.25    9.80 
   2   5   1  542.95    9.50 
  -3  -5  -1  315.97    6.10 
  -3  -5  -1  322.37    5.90 
   3   5   1  314.27    5.90 
  -4  -5  -1  957.40   17.10 
  -4  -5  -1  995.50   16.70 
   4   5   1 1025.30   16.90 
  -5  -5  -1  696.33   12.30 
  -5  -5  -1  688.73   12.40 
   5   5   1  690.93   12.20 
  -6  -5  -1  270.97    5.70 
   6   5   1  262.87    5.50 
  -7  -5  -1  616.74   11.50 
   7   5   1  610.34   11.30 
  -8  -5  -1    7.90    1.20 
   8   5   1    8.40    1.10 
  -9  -5  -1  225.08    5.40 
   9   5   1  214.28    5.20 
 -10  -5  -1    6.70    1.40 
  10   5   1    4.90    1.20 
 -11  -5  -1  169.08    4.90 
  11   5   1  151.48    4.60 
 -12  -5  -1   11.50    1.80 
  12   5   1    9.10    1.60 
  13  -6  -1   76.09    3.20 
 -13   6   1   79.09    3.50 
  12  -6  -1   43.60    2.50 
 -12   6   1   41.70    2.60 
  11  -6  -1  186.88    4.70 
 -11   6   1  190.78    5.00 
  10  -6  -1  499.05   10.20 
  10  -6  -1  493.85    9.50 
 -10   6   1  487.15    9.80 
   9  -6  -1  365.46    7.40 
   9  -6  -1  376.56    7.50 
  -9   6   1  371.06    7.60 
   8  -6  -1  309.87    6.40 
   8  -6  -1  319.77    6.60 
  -8   6   1  333.87    6.70 
   7  -6  -1   25.60    1.40 
   7  -6  -1   24.90    1.50 
  -7   6   1   27.00    1.60 
   6  -6  -1  899.81   15.40 
   6  -6  -1  910.71   15.70 
  -6   6   1  868.81   15.70 
   5  -6  -1    2.50    0.60 
   5  -6  -1    2.70    0.70 
  -5   6   1    5.00    0.70 
   4  -6  -1  365.06    7.10 
   4  -6  -1  376.26    6.80 
  -4   6   1  372.46    7.10 
   3  -6  -1   72.69    1.80 
   3  -6  -1   70.19    2.10 
  -3   6   1   68.89    2.00 
   2  -6  -1  908.71   15.60 
   2  -6  -1  908.91   15.60 
   2  -6  -1  900.81   15.20 
  -2   6   1  896.61   15.60 
   1  -6  -1   81.09    2.30 
   1  -6  -1   84.89    1.90 
   1  -6  -1   81.99    2.30 
  -1   6   1   84.59    1.70 
  -1   6   1   84.09    2.30 
   0  -6  -1  648.74   10.90 
   0  -6  -1  656.73   11.50 
   0  -6  -1  628.74   11.50 
   0   6   1  661.63   10.90 
   0   6   1  656.53   11.50 
  -1  -6  -1   22.90    1.20 
  -1  -6  -1   21.30    1.20 
  -1  -6  -1   21.60    0.70 
   1   6   1   26.80    0.90 
   1   6   1   22.40    1.20 
  -2  -6  -1  255.17    5.20 
  -2  -6  -1  257.77    5.00 
   2   6   1  245.78    4.80 
   2   6   1  257.27    5.20 
  -3  -6  -1  744.53   12.90 
  -3  -6  -1  749.82   13.20 
   3   6   1  735.73   12.80 
  -4  -6  -1   46.60    1.90 
  -4  -6  -1   44.80    1.60 
   4   6   1   45.40    1.60 
  -5  -6  -1  321.67    6.50 
   5   6   1  309.17    6.20 
  -6  -6  -1    9.70    1.20 
   6   6   1    6.60    0.90 
  -7  -6  -1  575.74   11.00 
   7   6   1  579.64   10.80 
  -8  -6  -1    0.20    0.90 
   8   6   1    0.50    0.80 
  -9  -6  -1  379.46    8.20 
   9   6   1  380.16    8.00 
 -10  -6  -1   25.10    2.00 
  10   6   1   21.50    1.80 
 -11  -6  -1  142.69    4.70 
  11   6   1  138.39    4.40 
  12  -7  -1  122.09    3.90 
 -12   7   1  124.29    4.20 
  11  -7  -1  101.39    3.40 
 -11   7   1  108.19    3.70 
  10  -7  -1  316.37    6.80 
  10  -7  -1  322.87    7.00 
 -10   7   1  323.87    7.10 
   9  -7  -1  148.59    4.00 
   9  -7  -1  144.09    3.80 
  -9   7   1  154.68    4.10 
   8  -7  -1  271.77    5.70 
   8  -7  -1  271.67    6.00 
  -8   7   1  272.47    6.00 
   7  -7  -1    2.50    0.70 
   7  -7  -1    2.30    0.80 
  -7   7   1    3.10    0.80 
   6  -7  -1  700.13   12.10 
   6  -7  -1  678.33   12.50 
  -6   7   1  668.23   12.30 
   5  -7  -1  179.58    3.80 
   5  -7  -1  173.98    4.20 
  -5   7   1  172.28    4.00 
   4  -7  -1  182.58    4.20 
   4  -7  -1  185.08    3.90 
  -4   7   1  184.28    4.10 
   3  -7  -1  263.27    5.50 
   3  -7  -1  261.77    5.00 
  -3   7   1  259.57    5.30 
   2  -7  -1  554.24   10.00 
   2  -7  -1  542.75    9.90 
   2  -7  -1  538.55    9.40 
  -2   7   1  526.85    9.80 
   1  -7  -1  373.46    7.30 
   1  -7  -1  389.76    6.90 
   1  -7  -1  395.96    7.50 
  -1   7   1  391.06    7.40 
   0  -7  -1  556.44    9.60 
   0  -7  -1  573.54   10.30 
   0  -7  -1  569.54   10.30 
   0   7   1  550.24    9.80 
   0   7   1  568.34   10.20 
  -1  -7  -1  707.83   12.80 
  -1  -7  -1  730.43   12.90 
   1   7   1  722.43   12.90 
   1   7   1  740.63   12.30 
  -2  -7  -1   70.39    2.10 
  -2  -7  -1   68.99    2.30 
   2   7   1   64.59    2.20 
   2   7   1   70.09    1.90 
  -3  -7  -1  553.54   10.20 
  -3  -7  -1  560.94   10.40 
   3   7   1  574.34   10.00 
  -4  -7  -1    6.30    1.00 
   4   7   1    7.70    0.90 
  -5  -7  -1  407.56    8.10 
   5   7   1  395.86    7.70 
  -6  -7  -1   23.20    1.80 
   6   7   1   21.40    1.50 
  -7  -7  -1  324.77    7.10 
   7   7   1  319.37    6.70 
  -8  -7  -1   17.90    1.70 
   8   7   1   16.60    1.50 
  -9  -7  -1  136.49    4.30 
   9   7   1  135.59    4.10 
 -10  -7  -1   27.10    2.20 
  10   7   1   29.50    2.40 
  12  -8  -1  106.79    3.70 
  11  -8  -1    4.50    1.20 
 -11   8   1    8.20    1.40 
  10  -8  -1  298.27    6.60 
  10  -8  -1  308.87    6.90 
 -10   8   1  308.27    6.90 
   9  -8  -1    1.70    1.10 
   9  -8  -1    1.30    1.00 
  -9   8   1    2.80    1.00 
   8  -8  -1  704.83   13.00 
   8  -8  -1  715.13   13.40 
  -8   8   1  717.63   13.20 
   7  -8  -1    4.60    0.90 
   7  -8  -1    6.40    1.10 
  -7   8   1    6.00    1.00 
   6  -8  -1  173.18    4.40 
   6  -8  -1  170.58    4.00 
  -6   8   1  172.48    4.20 
   5  -8  -1   39.40    1.70 
   5  -8  -1   39.00    2.00 
  -5   8   1   38.60    1.80 
   4  -8  -1  415.56    7.50 
   4  -8  -1  400.56    8.00 
  -4   8   1  398.86    7.80 
   3  -8  -1  327.57    6.80 
   3  -8  -1  351.56    7.00 
   3  -8  -1  343.07    6.40 
  -3   8   1  349.17    6.80 
   2  -8  -1  166.28    4.00 
   2  -8  -1  165.28    3.90 
   2  -8  -1  165.38    3.40 
  -2   8   1  162.88    3.90 
   1  -8  -1  730.53   13.00 
   1  -8  -1  713.33   12.90 
   1  -8  -1  719.53   12.30 
  -1   8   1  717.73   12.90 
   0  -8  -1   76.39    2.40 
   0  -8  -1   73.59    2.50 
   0   8   1   75.59    2.40 
  -1  -8  -1  724.33   13.00 
  -1  -8  -1  717.83   13.00 
   1   8   1  725.73   13.00 
  -2  -8  -1    9.30    1.00 
  -2  -8  -1   11.00    1.10 
   2   8   1    9.10    1.10 
   2   8   1   10.10    0.80 
  -3  -8  -1  309.47    6.40 
  -3  -8  -1  289.67    6.10 
   3   8   1  300.27    5.80 
  -4  -8  -1   19.10    1.70 
  -4  -8  -1   20.00    1.50 
   4   8   1   19.50    1.30 
  -5  -8  -1  328.77    7.10 
   5   8   1  331.67    6.60 
  -6  -8  -1   88.29    3.20 
   6   8   1   85.89    2.80 
  -7  -8  -1  127.29    4.00 
   7   8   1  127.39    3.70 
  -8  -8  -1   53.29    3.00 
   8   8   1   51.99    2.60 
  -9  -8  -1  131.49    4.40 
   9   8   1  126.69    4.00 
  11  -9  -1   -0.20    1.60 
  11  -9  -1    0.10    1.20 
  10  -9  -1  111.39    3.80 
  10  -9  -1  111.49    3.60 
 -10   9   1  113.79    3.80 
   9  -9  -1    7.60    1.40 
   9  -9  -1    9.70    1.30 
  -9   9   1   10.30    1.40 
   8  -9  -1  240.78    5.90 
   8  -9  -1  242.88    5.40 
  -8   9   1  236.28    5.60 
   7  -9  -1   73.49    3.00 
   7  -9  -1   77.89    2.60 
  -7   9   1   77.19    2.80 
   6  -9  -1  111.69    3.10 
   6  -9  -1  109.49    3.50 
  -6   9   1  112.99    3.30 
   5  -9  -1  300.27    6.00 
   5  -9  -1  285.87    6.50 
  -5   9   1  297.47    6.20 
   4  -9  -1  282.97    6.30 
   4  -9  -1  283.27    5.70 
   4  -9  -1  285.97    6.10 
  -4   9   1  292.17    6.10 
   3  -9  -1  401.06    8.00 
   3  -9  -1  402.46    7.50 
   3  -9  -1  397.76    8.10 
  -3   9   1  409.86    8.00 
   2  -9  -1  187.58    4.00 
   2  -9  -1  177.48    4.60 
   2  -9  -1  206.08    4.60 
  -2   9   1  194.68    4.50 
   1  -9  -1  379.96    7.70 
   1  -9  -1  385.76    7.60 
  -1   9   1  384.66    7.60 
   0  -9  -1   11.80    1.20 
   0  -9  -1   10.80    1.20 
   0   9   1   12.80    1.20 
  -1  -9  -1  740.73   13.60 
  -1  -9  -1  744.83   13.60 
   1   9   1  757.42   13.60 
  -2  -9  -1  172.88    4.20 
  -2  -9  -1  164.98    4.30 
   2   9   1  175.48    4.30 
  -3  -9  -1  230.08    5.30 
  -3  -9  -1  226.08    5.10 
  -4  -9  -1  189.98    4.80 
   4   9   1  187.78    4.40 
  -5  -9  -1  275.27    6.40 
   5   9   1  276.17    5.90 
  -6  -9  -1  130.49    4.10 
   6   9   1  123.09    3.60 
  -7  -9  -1   72.89    3.30 
   7   9   1   75.49    2.90 
  -8  -9  -1   94.09    3.90 
   8   9   1   95.99    3.40 
  -9  -9  -1   44.00    3.10 
   9   9   1   41.00    2.70 
  10 -10  -1  138.19    4.20 
  10 -10  -1  133.39    4.40 
   9 -10  -1   64.49    3.10 
   9 -10  -1   66.19    2.90 
   8 -10  -1  160.18    4.30 
   8 -10  -1  162.08    4.70 
  -8  10   1  164.98    4.50 
   7 -10  -1  212.68    5.50 
   7 -10  -1  212.38    5.00 
  -7  10   1  214.48    5.20 
   6 -10  -1  130.59    4.10 
   6 -10  -1  129.89    3.50 
  -6  10   1  131.49    3.70 
   5 -10  -1  183.68    4.90 
   5 -10  -1  182.08    4.20 
   5 -10  -1  180.88    4.60 
  -5  10   1  182.08    4.50 
   4 -10  -1    1.30    1.00 
   4 -10  -1    4.00    0.80 
   4 -10  -1    4.80    1.00 
  -4  10   1    4.00    1.00 
   3 -10  -1  321.07    6.20 
   3 -10  -1  322.87    6.80 
   3 -10  -1  315.07    7.00 
  -3  10   1  320.07    6.70 
   2 -10  -1   30.70    2.10 
   2 -10  -1   29.60    1.90 
  -2  10   1   32.40    1.90 
   1 -10  -1  281.77    6.30 
   1 -10  -1  281.47    6.20 
  -1  10   1  289.87    6.20 
   0 -10  -1   51.79    2.40 
   0 -10  -1   50.09    2.30 
   0  10   1   48.90    2.30 
  -1 -10  -1  304.87    6.60 
  -1 -10  -1  302.47    6.50 
   1  10   1  295.07    6.50 
  -2 -10  -1   45.70    2.40 
  -2 -10  -1   47.00    2.30 
   2  10   1   43.80    2.30 
  -3 -10  -1  401.56    8.20 
  -3 -10  -1  403.06    8.40 
  -4 -10  -1  113.79    3.70 
  -5 -10  -1   70.69    3.10 
  -6 -10  -1  186.88    5.20 
  -7 -10  -1   20.00    2.00 
   7  10   1   22.10    1.80 
   9 -11  -1   91.49    3.40 
   9 -11  -1   93.99    3.80 
   8 -11  -1   19.20    2.00 
   8 -11  -1   18.60    1.60 
   7 -11  -1  214.28    5.80 
   7 -11  -1  220.68    5.20 
  -7  11   1  222.38    5.50 
   6 -11  -1   67.49    3.20 
   6 -11  -1   69.69    3.20 
   6 -11  -1   70.39    2.60 
  -6  11   1   68.69    2.80 
   5 -11  -1  288.47    6.00 
   5 -11  -1  284.67    6.40 
   5 -11  -1  285.97    6.80 
  -5  11   1  279.67    6.40 
   4 -11  -1   11.10    1.30 
   4 -11  -1    6.10    1.00 
   4 -11  -1    9.70    1.40 
  -4  11   1   11.50    1.30 
   3 -11  -1  406.66    8.70 
   3 -11  -1  407.66    8.30 
  -3  11   1  406.96    8.30 
   2 -11  -1   37.30    2.20 
   2 -11  -1   39.90    2.50 
  -2  11   1   34.60    2.20 
   1 -11  -1  225.88    5.60 
   1 -11  -1  227.58    5.40 
  -1  11   1  222.68    5.40 
   0 -11  -1   88.09    3.20 
   0 -11  -1   83.89    3.10 
   0  11   1   86.89    3.10 
  -1 -11  -1  151.88    4.30 
  -1 -11  -1  142.99    4.20 
   1  11   1  153.38    4.20 
  -2 -11  -1  246.68    5.90 
  -2 -11  -1  249.18    5.90 
   2  11   1  239.78    5.80 
  -3 -11  -1   49.10    2.70 
  -4 -11  -1  209.78    5.50 
  -5 -11  -1    5.30    1.40 
  -6 -11  -1  154.38    4.80 
   8 -12  -1    9.50    1.80 
   8 -12  -1   12.60    1.50 
   7 -12  -1  174.98    5.40 
   7 -12  -1  176.08    4.60 
   6 -12  -1    1.20    1.00 
   6 -12  -1    0.30    1.30 
   5 -12  -1  158.38    4.90 
   5 -12  -1  158.08    4.10 
  -5  12   1  165.38    4.50 
   4 -12  -1   21.60    1.80 
   4 -12  -1   23.40    2.10 
  -4  12   1   25.40    2.10 
   3 -12  -1  170.68    5.10 
   3 -12  -1  193.48    4.90 
  -3  12   1  177.08    4.70 
   2 -12  -1  149.59    4.30 
   2 -12  -1  144.29    4.50 
  -2  12   1  145.39    4.20 
   1 -12  -1  140.19    4.20 
   1 -12  -1  134.09    4.30 
  -1  12   1  137.39    4.10 
   0 -12  -1  272.57    6.50 
   0 -12  -1  271.87    6.40 
   0  12   1  268.87    6.30 
  -1 -12  -1  155.68    4.60 
  -1 -12  -1  146.79    4.50 
   1  12   1  154.28    4.50 
  -2 -12  -1  196.98    5.40 
  -2 -12  -1  206.38    5.40 
  -3 -12  -1   24.60    2.10 
  -4 -12  -1  178.18    5.20 
   6 -13  -1   25.40    2.30 
   5 -13  -1  244.88    6.60 
   4 -13  -1   14.70    1.90 
   3 -13  -1   69.59    3.50 
  -3  13   1   67.89    3.00 
   2 -13  -1  155.78    5.00 
   2 -13  -1  163.78    4.70 
  -2  13   1  166.08    4.70 
   1 -13  -1   34.00    2.80 
   1 -13  -1   31.60    2.50 
  -1  13   1   31.70    2.40 
   0 -13  -1  149.19    4.80 
   0 -13  -1  150.78    4.60 
   0  13   1  156.18    4.60 
  -1 -13  -1   -0.10    1.20 
  -1 -13  -1    0.90    1.20 
   1  13   1   -0.50    1.10 
  -2 -13  -1  191.68    5.40 
  -2 -14   2   65.99    3.40 
  -1 -14   2   71.99    3.50 
   0 -14   2  150.18    4.90 
   1 -14   2   59.19    3.30 
   2 -14   2  167.28    5.20 
   3 -14   2   59.49    3.40 
   4 -14   2  161.88    5.20 
   5 -14   2   -1.00    1.30 
  -4 -13   2  105.49    3.80 
  -3 -13   2  106.89    3.90 
  -3 -13   2  100.79    3.60 
  -2 -13   2   89.09    3.60 
  -1 -13   2   48.00    2.90 
   0 -13   2  167.98    4.90 
   1 -13   2    8.20    1.50 
   2 -13   2  218.08    5.80 
   3 -13   2    0.20    1.20 
   4 -13   2  259.27    6.40 
   4 -13   2  247.98    6.40 
   5 -13   2   11.40    1.70 
   5 -13   2   10.00    1.30 
   6 -13   2  292.47    7.30 
   6 -13   2  300.87    6.60 
   7 -13   2   49.70    3.20 
   7 -13   2   50.39    2.70 
   8 -13   2  113.39    3.80 
   8 -13   2  109.19    4.20 
  -6 -12   2   46.70    2.90 
  -5 -12   2   97.99    3.60 
  -4 -12   2   99.59    3.50 
  -3 -12   2   66.49    3.00 
  -3 -12   2   63.79    2.80 
  -2 -12   2  360.16    7.90 
  -2 -12   2  365.36    7.60 
  -1 -12   2    0.20    0.90 
  -1 -12   2    0.90    1.10 
   0  12  -2  216.48    5.00 
   0 -12   2  223.28    5.60 
  -1  12  -2    2.10    1.40 
   1 -12   2    1.60    1.10 
   2 -12   2  251.87    6.10 
   3 -12   2    2.80    0.90 
   3 -12   2    0.10    1.00 
   4 -12   2  295.57    6.10 
   4 -12   2  288.07    6.80 
   5 -12   2   43.60    2.10 
   5 -12   2   40.00    2.70 
   6 -12   2  116.09    4.10 
   6 -12   2  121.49    3.50 
   7 -12   2  180.68    5.30 
   7 -12   2  189.78    4.70 
   8 -12   2   66.69    3.30 
   8 -12   2   67.09    2.90 
   9 -12   2  185.48    5.40 
   9 -12   2  182.48    4.90 
   7  11  -2  113.39    3.80 
  -7 -11   2  109.09    3.90 
   6  11  -2  134.99    4.00 
  -6 -11   2  138.79    4.30 
   5  11  -2   76.49    2.80 
  -5 -11   2   69.99    3.00 
   4  11  -2  287.97    6.60 
  -4 -11   2  283.67    6.50 
  -4 -11   2  297.27    6.50 
  -3 -11   2    2.20    1.00 
  -3 -11   2    0.80    1.00 
  -2 -11   2  282.27    6.10 
  -2 -11   2  275.07    6.30 
  -1 -11   2    2.90    1.10 
  -1 -11   2    3.30    0.90 
   0  11  -2  334.67    6.70 
   0 -11   2  318.37    7.10 
   0 -11   2  336.27    6.70 
  -1  11  -2   67.39    2.30 
   1 -11   2   65.29    2.70 
   1 -11   2   64.69    2.30 
  -2  11  -2  104.69    2.90 
   2 -11   2  100.49    3.40 
   2 -11   2  107.39    2.80 
   3 -11   2  222.88    4.80 
   3 -11   2  220.98    5.40 
   4 -11   2  224.08    4.80 
   4 -11   2  215.38    5.40 
   5 -11   2  207.38    5.30 
   5 -11   2  214.68    4.80 
   6 -11   2  215.28    4.90 
   6 -11   2  206.78    5.40 
   7 -11   2  328.27    6.90 
   7 -11   2  320.87    7.30 
   8 -11   2  133.29    4.20 
   8 -11   2  126.19    3.80 
   9 -11   2  246.08    5.90 
   9 -11   2  259.57    6.30 
  10 -11   2    4.00    1.30 
  10 -11   2    4.80    1.30 
   8  10  -2  255.47    6.20 
  -8 -10   2  254.17    6.30 
   7  10  -2   43.60    2.50 
  -7 -10   2   40.00    2.60 
   6  10  -2  384.66    7.90 
  -6 -10   2  377.16    8.10 
   5  10  -2   48.90    2.30 
  -5 -10   2   46.70    2.40 
   4  10  -2  473.55    9.10 
  -4 -10   2  470.65    9.30 
  -4 -10   2  476.45    9.30 
   3  10  -2   16.00    1.20 
  -3 -10   2   17.30    1.50 
  -3 -10   2   14.40    1.30 
   2  10  -2  319.57    6.30 
  -2 -10   2  312.17    6.80 
  -2 -10   2  324.87    6.60 
  -1 -10   2   63.09    2.20 
  -1 -10   2   66.19    2.60 
   0  10  -2  248.58    5.20 
   0 -10   2  246.98    5.70 
   0 -10   2  257.77    5.30 
  -1  10  -2  159.88    3.70 
   1 -10   2  159.18    3.70 
   1 -10   2  151.38    4.10 
   1 -10   2  156.98    3.50 
  -2  10  -2  110.39    2.90 
   2 -10   2  113.59    2.80 
   2 -10   2  104.79    3.30 
   2 -10   2  114.79    2.90 
  -3  10  -2  172.08    3.90 
   3 -10   2  176.38    3.90 
   3 -10   2  175.08    4.50 
  -4  10  -2  166.48    4.10 
   4 -10   2  178.38    4.00 
   4 -10   2  171.18    4.40 
   5 -10   2  438.96    8.20 
   5 -10   2  411.16    8.60 
   6 -10   2    4.20    0.90 
   6 -10   2    5.80    1.20 
   7 -10   2  227.38    5.50 
   7 -10   2  223.58    5.10 
   8 -10   2   -0.60    0.80 
   8 -10   2    0.40    1.00 
   9 -10   2  414.86    8.50 
   9 -10   2  421.46    8.80 
  10 -10   2   30.30    2.30 
  10 -10   2   32.10    2.80 
  11 -10   2  185.98    5.00 
   9   9  -2   37.20    2.60 
  -9  -9   2   41.30    2.80 
   8   9  -2  229.38    5.70 
  -8  -9   2  225.28    5.80 
   7   9  -2    4.10    1.10 
  -7  -9   2    2.30    1.10 
   6   9  -2  375.96    7.70 
  -6  -9   2  366.66    7.80 
   5   9  -2    1.80    0.80 
  -5  -9   2    1.50    0.80 
  -5  -9   2    1.50    0.90 
   4   9  -2  293.77    6.10 
  -4  -9   2  301.27    6.20 
  -4  -9   2  289.97    6.20 
   3   9  -2  177.38    4.10 
  -3  -9   2  180.58    4.20 
  -3  -9   2  177.78    4.30 
   2   9  -2  102.39    2.70 
  -2  -9   2  101.09    2.80 
  -2  -9   2  101.19    3.00 
   1   9  -2  224.08    4.70 
  -1  -9   2  230.98    5.10 
  -1  -9   2  236.68    4.90 
   0   9  -2  230.38    4.80 
   0   9  -2  231.58    4.60 
   0  -9   2  228.58    5.10 
   0  -9   2  228.28    4.50 
   0  -9   2  232.88    4.80 
  -1   9  -2  457.25    8.40 
   1  -9   2  443.36    8.20 
   1  -9   2  459.55    8.40 
   1  -9   2  477.35    8.90 
  -2   9  -2  158.78    3.50 
   2  -9   2  151.98    3.40 
   2  -9   2  148.19    3.90 
   2  -9   2  157.98    3.50 
  -3   9  -2  484.85    8.70 
   3  -9   2  458.85    9.20 
   3  -9   2  490.85    8.70 
   3  -9   2  482.25    8.70 
  -4   9  -2   49.70    1.70 
   4  -9   2   46.40    2.10 
   4  -9   2   48.00    1.80 
   4  -9   2   50.39    1.80 
  -5   9  -2  502.45    9.20 
   5  -9   2  505.25    9.30 
   5  -9   2  513.35    9.80 
   6  -9   2   32.20    1.70 
   6  -9   2   31.60    1.90 
   7  -9   2  569.44   10.70 
   7  -9   2  588.34   11.10 
   8  -9   2   62.89    2.60 
   8  -9   2   62.29    2.40 
   9  -9   2  337.97    7.30 
   9  -9   2  336.17    7.00 
  10  -9   2   98.79    3.30 
  11  -9   2   78.99    3.10 
  12  -9   2   88.09    3.40 
  10   8  -2  175.68    5.10 
 -10  -8   2  188.08    5.30 
   9   8  -2    0.50    1.00 
  -9  -8   2   -0.30    1.10 
   8   8  -2  542.85   10.60 
  -8  -8   2  536.15   10.70 
   7   8  -2   54.19    2.40 
  -7  -8   2   59.99    2.60 
   6   8  -2  733.23   13.30 
  -6  -8   2  725.63   13.40 
   5   8  -2   92.69    2.80 
  -5  -8   2   92.19    2.80 
  -5  -8   2   93.69    2.90 
   4   8  -2  321.47    6.40 
  -4  -8   2  314.77    6.40 
  -4  -8   2  314.87    6.40 
   3   8  -2   33.80    1.50 
  -3  -8   2   33.70    1.70 
  -3  -8   2   32.20    1.60 
   2   8  -2  344.17    6.60 
  -2  -8   2  354.26    6.70 
  -2  -8   2  340.47    6.90 
   1   8  -2  577.64   10.10 
  -1  -8   2  583.44    9.90 
  -1  -8   2  565.04   10.20 
  -1  -8   2  566.74   10.50 
   0   8  -2   26.20    1.20 
   0   8  -2   28.50    1.20 
   0  -8   2   27.10    1.30 
   0  -8   2   25.10    1.50 
   0  -8   2   25.10    1.10 
  -1   8  -2  777.12   13.50 
  -1   8  -2  759.82   13.40 
   1  -8   2  801.72   14.00 
   1  -8   2  799.92   13.40 
   1  -8   2  785.92   13.50 
  -2   8  -2   12.00    0.80 
  -2   8  -2   11.90    0.90 
   2  -8   2   11.70    1.10 
   2  -8   2   13.50    1.00 
   2  -8   2   14.40    1.00 
  -3   8  -2  665.63   11.70 
   3  -8   2  666.73   11.70 
   3  -8   2  678.53   12.20 
   3  -8   2  676.03   11.70 
  -4   8  -2    3.50    0.60 
   4  -8   2    4.50    0.90 
   4  -8   2    2.00    0.60 
  -5   8  -2  226.08    4.60 
   5  -8   2  217.98    5.00 
   5  -8   2  229.88    4.70 
  -6   8  -2   71.39    2.10 
   6  -8   2   69.29    2.50 
   6  -8   2   75.29    2.30 
  -7   8  -2  317.27    6.50 
   7  -8   2  330.27    6.60 
   7  -8   2  337.97    6.80 
   8  -8   2  123.59    3.30 
   8  -8   2  128.79    3.60 
   9  -8   2  176.08    4.30 
   9  -8   2  177.48    4.50 
  10  -8   2  236.28    5.40 
  11  -8   2  208.08    5.20 
  12  -8   2  224.98    5.60 
  11   7  -2    3.40    1.30 
 -11  -7   2    2.40    1.30 
  10   7  -2  312.27    7.20 
 -10  -7   2  316.07    7.30 
   9   7  -2    9.20    1.30 
  -9  -7   2    7.10    1.30 
   8   7  -2  175.18    4.50 
  -8  -7   2  164.98    4.50 
   7   7  -2  128.09    3.50 
  -7  -7   2  127.79    3.70 
   6   7  -2  335.67    6.80 
  -6  -7   2  328.87    6.80 
   5   7  -2  288.37    5.80 
  -5  -7   2  272.37    5.60 
  -5  -7   2  274.17    5.80 
   4   7  -2  337.97    6.60 
  -4  -7   2  336.77    6.70 
  -4  -7   2  349.57    6.70 
   3   7  -2  593.74   10.40 
  -3  -7   2  563.74   10.50 
  -3  -7   2  586.04   10.40 
   2   7  -2   50.59    1.70 
  -2  -7   2   52.79    1.70 
  -2  -7   2   60.19    1.90 
  -2  -7   2   55.09    1.40 
   1   7  -2  395.56    7.20 
  -1  -7   2  394.06    7.50 
  -1  -7   2  396.06    7.00 
  -1  -7   2  403.86    7.30 
   0   7  -2    0.90    0.40 
   0   7  -2    2.00    0.40 
   0  -7   2    1.10    0.40 
   0  -7   2    0.70    0.50 
   0  -7   2    0.30    0.40 
  -1   7  -2 1001.40   16.80 
  -1   7  -2 1000.60   16.80 
   1  -7   2  971.80   17.20 
   1  -7   2 1004.00   16.70 
   1  -7   2 1016.20   16.80 
  -2   7  -2   43.30    1.40 
  -2   7  -2   41.10    1.30 
   2  -7   2   46.10    1.70 
   2  -7   2   41.00    1.40 
   2  -7   2   45.40    1.40 
  -3   7  -2  972.60   16.10 
  -3   7  -2  948.01   16.10 
   3  -7   2  981.70   16.20 
   3  -7   2  942.11   16.10 
   3  -7   2  930.21   16.50 
  -4   7  -2  310.57    5.60 
  -4   7  -2  302.17    5.70 
   4  -7   2  300.57    5.80 
   4  -7   2  294.77    5.60 
   4  -7   2  310.77    6.10 
  -5   7  -2  318.47    6.10 
   5  -7   2  328.47    6.50 
   5  -7   2  324.57    6.00 
   5  -7   2  328.37    6.20 
  -6   7  -2  188.58    4.00 
   6  -7   2  195.48    4.20 
   6  -7   2  196.58    4.40 
   6  -7   2  197.88    4.20 
  -7   7  -2  330.77    6.50 
   7  -7   2  347.97    6.70 
   7  -7   2  341.37    6.80 
  -8   7  -2  229.68    4.90 
   8  -7   2  236.38    5.00 
   8  -7   2  227.68    5.10 
   9  -7   2  103.89    3.50 
   9  -7   2  105.49    3.10 
  10  -7   2  302.97    6.40 
  11  -7   2   59.19    2.60 
  12  -7   2  237.48    5.70 
  13  -7   2    1.10    1.20 
  12   6  -2  195.38    5.50 
 -12  -6   2  199.28    5.70 
  11   6  -2   95.39    3.60 
 -11  -6   2   92.59    3.70 
  10   6  -2  188.78    5.00 
 -10  -6   2  194.88    5.20 
   9   6  -2  118.69    3.60 
  -9  -6   2  117.19    3.70 
   8   6  -2  367.16    7.50 
  -8  -6   2  364.46    7.60 
   7   6  -2  335.87    6.80 
  -7  -6   2  320.97    6.80 
   6   6  -2  255.57    5.40 
  -6  -6   2  257.97    5.50 
  -6  -6   2  262.97    5.20 
   5   6  -2  476.15    8.80 
  -5  -6   2  465.45    8.80 
  -5  -6   2  471.85    8.60 
   4   6  -2  336.07    6.40 
  -4  -6   2  335.37    6.40 
  -4  -6   2  335.97    6.50 
   3   6  -2  698.03   12.20 
  -3  -6   2  691.13   11.60 
  -3  -6   2  702.23   12.20 
  -3  -6   2  700.23   12.20 
   2   6  -2   29.60    1.20 
  -2  -6   2   31.00    0.90 
  -2  -6   2   29.90    1.20 
  -2  -6   2   31.30    1.30 
   1   6  -2 1015.50   16.80 
  -1  -6   2  992.80   16.80 
  -1  -6   2  991.60   16.50 
  -1  -6   2  986.60   17.00 
   0   6  -2  411.96    7.20 
   0   6  -2  413.36    7.30 
   0  -6   2  413.56    7.20 
   0  -6   2  415.66    7.10 
   0  -6   2  393.46    7.50 
  -1   6  -2  375.66    6.80 
  -1   6  -2  390.56    6.70 
   1  -6   2  374.96    7.10 
   1  -6   2  385.96    6.70 
   1  -6   2  383.76    6.70 
  -2   6  -2  378.56    6.60 
  -2   6  -2  365.56    6.70 
   2  -6   2  376.16    6.70 
   2  -6   2  368.56    6.60 
   2  -6   2  384.66    7.00 
  -3   6  -2   94.39    2.10 
  -3   6  -2   95.19    2.20 
   3  -6   2   91.39    2.10 
   3  -6   2   93.69    2.20 
   3  -6   2   98.59    2.50 
  -4   6  -2  551.94    9.50 
  -4   6  -2  532.65    9.40 
   4  -6   2  545.05    9.50 
   4  -6   2  541.95    9.40 
   4  -6   2  545.55    9.80 
  -5   6  -2  862.11   14.60 
  -5   6  -2  858.61   14.70 
   5  -6   2  874.71   14.80 
   5  -6   2  862.51   14.60 
   5  -6   2  864.91   15.00 
  -6   6  -2  529.35    9.50 
   6  -6   2  529.25    9.40 
   6  -6   2  543.55    9.60 
   6  -6   2  538.05    9.70 
  -7   6  -2  111.79    2.80 
   7  -6   2  114.09    2.70 
   7  -6   2  115.19    2.90 
   7  -6   2  112.59    2.90 
  -8   6  -2  446.26    8.50 
   8  -6   2  461.95    8.50 
   8  -6   2  456.65    8.30 
   8  -6   2  452.15    8.50 
  -9   6  -2   57.29    2.10 
   9  -6   2   58.99    2.20 
 -10   6  -2  224.68    5.10 
  10  -6   2  224.48    5.10 
  11  -6   2   -0.30    0.90 
  12  -6   2  343.27    7.30 
  13  -6   2   47.90    2.70 
  12   5  -2  205.28    5.60 
 -12  -5   2  216.88    5.80 
  11   5  -2  109.29    3.70 
 -11  -5   2  108.89    3.90 
  10   5  -2  192.28    5.00 
 -10  -5   2  200.88    5.20 
   9   5  -2  284.77    6.20 
  -9  -5   2  278.17    6.30 
   8   5  -2  247.48    5.50 
  -8  -5   2  244.08    5.50 
   7   5  -2   63.49    2.20 
  -7  -5   2   59.49    2.30 
   6   5  -2    7.60    0.90 
  -6  -5   2    4.50    0.80 
  -6  -5   2    6.50    0.70 
   5   5  -2  542.75    9.70 
  -5  -5   2  533.45    9.50 
  -5  -5   2  541.25    9.70 
  -5  -5   2  518.85    9.00 
   4   5  -2   20.90    0.70 
   4   5  -2   18.90    1.10 
  -4  -5   2   22.90    1.20 
  -4  -5   2   20.20    0.70 
  -4  -5   2   21.30    1.10 
   3   5  -2 1641.44   28.50 
  -3  -5   2 1687.73   28.50 
  -3  -5   2 1762.22   28.10 
  -3  -5   2 1794.92   28.60 
   2   5  -2  329.27    5.90 
  -2  -5   2  318.17    5.60 
  -2  -5   2  319.87    6.00 
  -2  -5   2  319.67    5.90 
   1   5  -2 1489.35   25.10 
  -1  -5   2 1519.45   24.80 
  -1  -5   2 1497.25   25.00 
  -1  -5   2 1552.74   25.20 
   0   5  -2  119.09    2.50 
   0   5  -2  119.69    2.40 
   0  -5   2  119.69    2.40 
   0  -5   2  120.49    2.40 
  -1   5  -2  504.85    8.80 
  -1   5  -2  514.45    8.60 
   1  -5   2  508.55    8.70 
   1  -5   2  520.75    9.00 
   1  -5   2  491.55    8.60 
  -2   5  -2  434.06    7.40 
  -2   5  -2  432.76    7.60 
   2  -5   2  426.06    7.40 
   2  -5   2  450.65    7.80 
   2  -5   2  420.26    7.60 
   2  -5   2  437.36    7.60 
  -3   5  -2  397.96    7.00 
  -3   5  -2  387.56    6.90 
   3  -5   2  414.66    7.30 
   3  -5   2  388.66    7.00 
   3  -5   2  397.16    7.00 
  -4   5  -2 1618.44   27.10 
  -4   5  -2 1644.04   27.10 
   4  -5   2 1673.23   27.20 
   4  -5   2 1651.33   27.40 
   4  -5   2 1643.64   27.10 
  -5   5  -2   18.00    0.90 
   5  -5   2   17.10    0.90 
   5  -5   2   16.90    1.00 
   5  -5   2   17.40    1.00 
  -6   5  -2  639.34   11.40 
   6  -5   2  676.33   11.50 
   6  -5   2  650.13   11.50 
   6  -5   2  660.33   11.30 
  -7   5  -2    0.70    0.50 
   7  -5   2    0.40    0.40 
   7  -5   2   -0.30    0.50 
   7  -5   2    0.70    0.50 
  -8   5  -2  672.03   11.90 
   8  -5   2  672.53   11.90 
   8  -5   2  665.93   11.80 
   8  -5   2  673.43   11.90 
  -9   5  -2    0.90    0.70 
   9  -5   2    1.30    0.70 
   9  -5   2    0.80    0.60 
 -10   5  -2  289.17    6.10 
  10  -5   2  287.97    6.00 
  10  -5   2  299.37    6.00 
 -11   5  -2   47.60    2.20 
  11  -5   2   46.20    2.70 
  11  -5   2   46.10    2.20 
  12  -5   2  225.28    5.30 
  13  -5   2   68.79    2.90 
  12   4  -2  115.29    3.90 
 -12  -4   2  112.09    4.10 
  11   4  -2  289.27    6.60 
 -11  -4   2  293.57    6.80 
  10   4  -2   32.90    2.20 
 -10  -4   2   33.20    2.20 
   9   4  -2  525.85   10.00 
  -9  -4   2  524.45   10.20 
   8   4  -2   40.60    1.90 
  -8  -4   2   41.00    2.00 
   7   4  -2  664.93   12.10 
  -7  -4   2  679.83   12.20 
   6   4  -2    1.90    0.60 
  -6  -4   2    2.90    0.50 
  -6  -4   2    0.70    0.60 
   5   4  -2  966.30   16.70 
   5   4  -2  976.80   16.10 
  -5  -4   2  955.60   16.10 
  -5  -4   2 1011.60   16.50 
  -5  -4   2  972.10   16.70 
   4   4  -2  247.38    4.80 
   4   4  -2  239.98    4.30 
  -4  -4   2  242.58    4.70 
  -4  -4   2  241.78    4.30 
  -4  -4   2  248.78    4.60 
   3   4  -2  324.47    5.90 
   3   4  -2  322.27    5.50 
  -3  -4   2  321.07    5.80 
  -3  -4   2  316.17    5.80 
  -3  -4   2  318.27    5.50 
   2   4  -2  248.68    4.60 
  -2  -4   2  245.48    4.50 
  -2  -4   2  244.58    4.30 
  -2  -4   2  234.48    4.50 
   1   4  -2  263.57    4.90 
  -1  -4   2  268.57    5.00 
  -1  -4   2  277.77    4.70 
  -1  -4   2  275.07    4.80 
   0   4  -2  888.91   15.40 
   0   4  -2  921.51   15.20 
   0  -4   2  929.61   15.20 
   0  -4   2  958.40   15.50 
   0  -4   2  909.71   15.20 
  -1   4  -2  122.99    2.20 
  -1   4  -2  118.79    2.50 
   1  -4   2  119.89    2.30 
   1  -4   2  121.89    2.60 
   1  -4   2  121.89    2.20 
   1  -4   2  113.99    2.40 
  -2   4  -2  731.23   12.40 
  -2   4  -2  732.63   12.10 
   2  -4   2  762.42   12.30 
   2  -4   2  720.13   12.40 
   2  -4   2  722.43   12.50 
  -3   4  -2  296.57    5.30 
  -3   4  -2  285.37    5.20 
   3  -4   2  317.97    5.40 
   3  -4   2  306.57    5.50 
   3  -4   2  290.47    5.30 
  -4   4  -2  738.03   12.50 
   4  -4   2  749.62   12.60 
   4  -4   2  759.12   12.70 
   4  -4   2  734.23   12.60 
  -5   4  -2   50.39    1.40 
   5  -4   2   49.99    1.50 
   5  -4   2   48.70    1.40 
   5  -4   2   49.00    1.50 
  -6   4  -2 1186.98   20.10 
   6  -4   2 1197.98   20.10 
   6  -4   2 1221.28   20.10 
   6  -4   2 1191.88   20.10 
  -7   4  -2    2.30    0.60 
   7  -4   2    2.20    0.50 
   7  -4   2    1.10    0.50 
   7  -4   2    2.00    0.50 
  -8   4  -2  609.34   10.80 
   8  -4   2  599.44   10.70 
   8  -4   2  602.64   10.80 
  -9   4  -2  104.89    2.90 
   9  -4   2  105.49    2.80 
   9  -4   2  104.69    2.80 
 -10   4  -2  270.27    5.80 
  10  -4   2  269.97    5.60 
  10  -4   2  262.67    5.60 
 -11   4  -2  152.08    4.10 
  11  -4   2  156.38    3.90 
  11  -4   2  157.58    4.00 
 -12   4  -2  199.18    5.10 
  12  -4   2  210.48    5.00 
  12  -4   2  201.78    4.80 
  13   3  -2   82.79    3.50 
 -13  -3   2   82.09    3.80 
  12   3  -2   22.80    1.90 
 -12  -3   2   24.30    2.00 
  11   3  -2  294.87    6.60 
 -11  -3   2  293.47    6.80 
  10   3  -2   15.10    1.40 
 -10  -3   2   15.40    1.50 
   9   3  -2  567.54   10.50 
  -9  -3   2  549.05   10.60 
  -8  -3   2   83.39    2.70 
   7   3  -2  703.93   11.90 
   7   3  -2  699.53   12.50 
  -7  -3   2  700.63   12.00 
  -7  -3   2  711.13   12.60 
   6   3  -2   16.90    0.80 
   6   3  -2   18.10    1.10 
  -6  -3   2   17.30    0.90 
  -6  -3   2   16.30    1.20 
   5   3  -2  774.32   13.20 
   5   3  -2  769.22   12.70 
  -5  -3   2  739.23   13.20 
  -5  -3   2  768.52   12.80 
  -5  -3   2  770.92   13.00 
   4   3  -2  142.69    2.60 
  -4  -3   2  138.29    2.80 
  -4  -3   2  144.59    2.70 
  -4  -3   2  136.99    3.00 
   3   3  -2 1054.09   17.40 
   3   3  -2 1098.79   17.70 
  -3  -3   2 1055.39   17.70 
  -3  -3   2 1042.40   17.40 
  -3  -3   2 1050.39   17.70 
   2   3  -2  579.84   10.00 
  -2  -3   2  587.64    9.70 
  -2  -3   2  576.34    9.90 
  -2  -3   2  592.84    9.90 
   1   3  -2  248.88    4.50 
  -1  -3   2  251.37    4.30 
  -1  -3   2  248.08    4.50 
  -1  -3   2  250.77    4.40 
   0   3  -2  761.02   12.50 
   0  -3   2  725.33   12.50 
   0  -3   2  743.63   12.30 
  -1   3  -2   14.40    0.70 
   1  -3   2   12.90    0.70 
   1  -3   2   12.70    0.60 
   1  -3   2   12.60    0.60 
  -2   3  -2 1701.33   28.90 
   2  -3   2 1677.23   28.70 
   2  -3   2 1813.72   28.80 
  -3   3  -2    4.10    0.30 
   3  -3   2    3.70    0.40 
   3  -3   2    3.50    0.40 
   3  -3   2    3.90    0.40 
  -4   3  -2 1685.93   27.80 
   4  -3   2 1690.93   28.20 
   4  -3   2 1676.53   28.00 
   4  -3   2 1719.13   28.50 
  -5   3  -2  552.54    9.50 
   5  -3   2  551.94    9.50 
   5  -3   2  540.65    9.50 
   5  -3   2  559.14    9.50 
  -6   3  -2  795.22   13.80 
   6  -3   2  807.52   13.80 
   6  -3   2  819.92   13.70 
   6  -3   2  819.22   13.80 
  -7   3  -2   38.60    1.40 
   7  -3   2   35.80    1.40 
   7  -3   2   37.10    1.40 
   7  -3   2   39.10    1.30 
  -8   3  -2  374.86    7.20 
   8  -3   2  378.96    7.10 
   8  -3   2  379.56    7.00 
  -9   3  -2  300.07    6.10 
   9  -3   2  306.47    6.10 
   9  -3   2  308.77    6.00 
 -10   3  -2  321.07    6.60 
  10  -3   2  316.17    6.30 
  10  -3   2  322.47    6.50 
 -11   3  -2  332.27    7.00 
  11  -3   2  323.77    6.60 
  11  -3   2  335.37    6.80 
 -12   3  -2   62.99    2.70 
  12  -3   2   61.49    2.70 
 -13   3  -2  172.58    4.80 
  13  -3   2  174.58    4.70 
  13   2  -2  152.58    4.60 
 -13  -2   2  161.48    5.00 
  12   2  -2    1.60    1.10 
 -12  -2   2    0.30    1.20 
  11   2  -2  402.86    8.30 
 -11  -2   2  410.96    8.60 
  10   2  -2    8.30    1.10 
 -10  -2   2    5.60    1.10 
   9   2  -2  392.76    7.80 
  -9  -2   2  405.26    8.00 
   8   2  -2  115.79    2.60 
   8   2  -2  116.59    3.00 
  -8  -2   2  113.89    3.20 
   7   2  -2  647.74   11.50 
   7   2  -2  662.03   11.10 
  -7  -2   2  630.64   11.60 
  -7  -2   2  653.23   11.10 
   6   2  -2  524.15    9.50 
   6   2  -2  546.65    9.20 
  -6  -2   2  542.15    9.70 
  -6  -2   2  534.05    9.30 
   5   2  -2  833.32   14.40 
   5   2  -2  854.81   14.10 
  -5  -2   2  849.72   14.50 
  -5  -2   2  853.51   14.20 
   4   2  -2 1207.88   19.70 
   4   2  -2 1190.48   20.00 
  -4  -2   2 1196.48   20.00 
  -4  -2   2 1193.38   19.90 
  -4  -2   2 1214.08   19.70 
   3   2  -2    4.80    0.30 
   3   2  -2    4.90    0.40 
  -3  -2   2    5.30    0.40 
  -3  -2   2    6.10    0.50 
  -3  -2   2    7.50    0.60 
   2   2  -2  496.85    8.30 
   2   2  -2  481.45    8.10 
  -2  -2   2  472.55    8.20 
  -2  -2   2  480.95    8.10 
  -2  -2   2  489.75    8.20 
   1   2  -2  217.38    3.90 
  -1  -2   2  218.48    3.90 
  -1  -2   2  215.68    3.70 
  -1  -2   2  213.48    3.70 
   0   2  -2 1363.56   23.30 
   0  -2   2 1423.36   23.40 
   0  -2   2 1411.96   23.40 
   0  -2   2 1447.96   24.00 
  -1   2  -2  539.05    9.20 
   1  -2   2  570.24    9.20 
   1  -2   2  526.95    9.20 
   1  -2   2  551.04    9.10 
   2  -2   2 2382.36   40.20 
   2  -2   2 2412.96   40.60 
   2  -2   2 2469.55   40.10 
  -3   2  -2   95.79    1.90 
   3  -2   2   93.19    2.00 
   3  -2   2   99.89    1.90 
  -4   2  -2 1169.58   19.50 
   4  -2   2 1161.48   19.60 
   4  -2   2 1194.08   19.40 
   4  -2   2 1198.28   19.50 
  -5   2  -2   99.59    2.20 
   5  -2   2  100.49    2.20 
   5  -2   2   99.39    2.20 
   5  -2   2  104.39    2.00 
  -6   2  -2 1090.59   18.60 
   6  -2   2 1115.69   18.50 
   6  -2   2 1105.89   18.60 
   6  -2   2 1115.39   18.30 
  -7   2  -2  217.28    4.40 
   7  -2   2  212.68    4.30 
   7  -2   2  213.38    4.20 
  -8   2  -2  234.78    4.90 
   8  -2   2  241.18    4.70 
   8  -2   2  237.58    4.90 
  -9   2  -2  538.45   10.10 
   9  -2   2  561.64   10.00 
   9  -2   2  539.75    9.80 
 -10   2  -2   17.10    1.40 
  10  -2   2   17.30    1.40 
  10  -2   2   19.30    1.60 
 -11   2  -2  244.28    5.60 
  11  -2   2  249.38    5.50 
 -12   2  -2   -0.30    0.90 
  12  -2   2    0.00    1.00 
 -13   2  -2  311.87    7.10 
  13  -2   2  319.87    7.10 
  13   1  -2  215.18    5.60 
 -13  -1   2  224.98    6.00 
  12   1  -2    6.30    1.20 
 -12  -1   2    3.30    1.20 
  11   1  -2  179.78    4.50 
 -11  -1   2  175.38    4.70 
  10   1  -2    9.90    1.10 
 -10  -1   2   10.60    1.30 
   9   1  -2  713.83   12.50 
   9   1  -2  713.93   12.80 
  -9  -1   2  722.43   13.10 
   8   1  -2  479.55    8.40 
   8   1  -2  466.35    8.70 
  -8  -1   2  478.65    9.00 
  -8  -1   2  467.15    8.40 
   7   1  -2  622.04   10.60 
   7   1  -2  612.14   10.50 
   7   1  -2  611.94   10.80 
  -7  -1   2  599.54   11.00 
  -7  -1   2  609.54   10.50 
   6   1  -2  789.72   13.20 
   6   1  -2  787.52   13.40 
   6   1  -2  779.32   13.20 
  -6  -1   2  779.42   13.20 
  -6  -1   2  769.62   13.60 
   5   1  -2  128.39    2.70 
   5   1  -2  128.19    2.50 
  -5  -1   2  125.59    2.60 
  -5  -1   2  125.29    2.80 
   4   1  -2 1001.00   16.40 
   4   1  -2  974.10   16.50 
  -4  -1   2 1022.80   16.40 
  -4  -1   2  977.80   16.50 
  -4  -1   2  985.60   16.70 
   3   1  -2   23.90    0.80 
   3   1  -2   23.60    0.70 
  -3  -1   2   23.90    0.90 
  -3  -1   2   23.50    0.70 
  -3  -1   2   23.10    0.80 
   2   1  -2  615.24   10.20 
   2   1  -2  614.34   10.10 
  -2  -1   2  594.44   10.10 
  -2  -1   2  597.84   10.10 
  -2  -1   2  607.84   10.00 
   1   1  -2  453.45    7.70 
  -1  -1   2  472.25    7.70 
  -1  -1   2  455.65    7.60 
  -1  -1   2  449.66    7.70 
   0   1  -2 1763.82   30.30 
   0  -1   2 1954.10   30.70 
   0  -1   2 1650.23   30.30 
   1  -1   2  430.26    7.40 
   1  -1   2  448.36    7.30 
   2  -1   2  245.68    4.20 
   2  -1   2  243.78    4.30 
  -3   1  -2   69.09    1.50 
   3  -1   2   68.79    1.50 
   3  -1   2   70.49    1.60 
  -4   1  -2  925.21   15.60 
   4  -1   2  961.00   15.50 
   4  -1   2  930.71   15.70 
  -5   1  -2  718.73   12.50 
   5  -1   2  740.03   12.60 
   5  -1   2  757.02   12.40 
  -6   1  -2  114.19    2.60 
   6  -1   2  116.09    2.40 
   6  -1   2  113.99    2.60 
  -7   1  -2  912.61   15.80 
   7  -1   2  939.51   15.50 
   7  -1   2  898.31   15.70 
  -8   1  -2  322.97    6.40 
   8  -1   2  334.17    6.10 
   8  -1   2  326.17    6.40 
  -9   1  -2  673.63   12.30 
   9  -1   2  701.03   12.30 
   9  -1   2  678.03   11.90 
 -10   1  -2    1.30    0.80 
  10  -1   2    0.70    0.80 
 -11   1  -2  368.06    7.70 
  11  -1   2  380.36    7.70 
 -12   1  -2   24.60    2.20 
  12  -1   2   27.80    2.20 
 -13   1  -2  182.28    5.10 
  13  -1   2  185.28    5.00 
  13   0  -2  181.58    4.90 
 -13   0   2  187.48    5.30 
  12   0  -2   17.00    1.50 
 -12   0   2   15.10    1.60 
  11   0  -2  105.79    3.60 
  11   0  -2  102.49    3.10 
 -11   0   2   98.19    3.40 
  10   0  -2  149.59    3.80 
  10   0  -2  154.58    3.60 
 -10   0   2  152.28    4.10 
   9   0  -2  332.77    6.50 
   9   0  -2  320.27    6.20 
  -9   0   2  329.97    6.80 
   8   0  -2  449.46    8.20 
   8   0  -2  449.56    8.10 
   8   0  -2  438.06    8.30 
  -8   0   2  453.95    8.60 
  -8   0   2  444.36    8.00 
   7   0  -2  188.48    3.90 
   7   0  -2  191.78    3.80 
   7   0  -2  189.58    3.80 
  -7   0   2  192.88    3.80 
  -7   0   2  195.78    4.20 
   6   0  -2 1005.90   16.80 
   6   0  -2 1006.40   16.80 
   6   0  -2 1016.80   16.90 
  -6   0   2 1000.80   17.10 
  -6   0   2  981.80   16.80 
   5   0  -2  202.48    3.80 
   5   0  -2  204.18    3.80 
   5   0  -2  199.08    3.80 
  -5   0   2  195.78    3.80 
  -5   0   2  191.98    4.00 
   4   0  -2 2177.88   36.30 
   4   0  -2 2185.98   36.40 
   4   0  -2 2186.78   36.90 
  -4   0   2 2234.88   36.70 
  -4   0   2 2154.28   35.90 
   3   0  -2 1008.20   16.80 
   3   0  -2 1004.30   16.70 
   3   0  -2 1008.10   16.70 
  -3   0   2 1019.50   16.80 
  -3   0   2 1003.50   16.90 
  -3   0   2 1030.40   16.70 
   2   0  -2  414.96    7.00 
   2   0  -2  423.66    7.00 
  -2   0   2  417.16    7.00 
  -2   0   2  412.66    7.10 
   1   0  -2   15.30    0.50 
  -1   0   2   14.90    0.60 
  -1   0   2   17.30    0.60 
  -1   0   2   15.60    0.50 
   0   0   2 2755.62   48.00 
   0   0   2 2925.61   47.50 
  -1   0  -2   23.00    0.60 
   1   0   2   22.40    0.60 
   1   0   2   24.30    0.60 
  -2   0  -2 1667.33   27.50 
   2   0   2 1631.84   27.30 
  -3   0  -2  780.72   13.10 
   3   0   2  775.62   13.10 
   3   0   2  796.92   12.90 
  -4   0  -2  242.28    4.50 
   4   0   2  243.28    4.20 
   4   0   2  238.68    4.50 
  -5   0  -2  782.42   13.40 
   5   0   2  793.32   13.10 
   5   0   2  787.62   13.40 
  -6   0  -2   47.50    1.50 
   6   0   2   43.90    1.50 
   6   0   2   46.40    1.20 
  -7   0  -2 1041.70   18.00 
   7   0   2 1062.79   18.00 
   7   0   2 1060.49   17.60 
  -8   0  -2    1.10    0.60 
   8   0   2    0.00    0.60 
   8   0   2    0.00    0.40 
  -9   0  -2  520.15    9.90 
   9   0   2  532.95    9.80 
 -10   0  -2   27.20    1.80 
  10   0   2   23.40    1.70 
 -11   0  -2  346.17    7.40 
  11   0   2  349.27    7.30 
 -12   0  -2   64.99    2.90 
  12   0   2   68.59    2.90 
 -13   0  -2  140.69    4.50 
  13   0   2  137.39    4.30 
  13  -1  -2  105.29    3.50 
 -13   1   2  107.39    4.10 
  12  -1  -2   67.59    2.60 
  12  -1  -2   72.29    2.80 
 -12   1   2   70.79    3.10 
  11  -1  -2   80.99    2.70 
  11  -1  -2   79.79    2.60 
 -11   1   2   79.89    3.00 
  10  -1  -2  337.37    6.60 
  10  -1  -2  333.77    6.60 
 -10   1   2  330.67    7.10 
   9  -1  -2  154.58    3.60 
   9  -1  -2  156.08    3.60 
  -9   1   2  160.88    4.00 
   8  -1  -2 1112.59   18.90 
   8  -1  -2 1125.89   19.00 
   8  -1  -2 1104.19   19.00 
  -8   1   2 1131.39   19.40 
  -8   1   2 1122.49   18.90 
   7  -1  -2   46.90    1.50 
   7  -1  -2   48.10    1.50 
   7  -1  -2   49.50    1.50 
  -7   1   2   46.30    1.50 
  -7   1   2   47.80    1.80 
   6  -1  -2 1637.04   27.50 
   6  -1  -2 1684.23   27.60 
   6  -1  -2 1690.33   27.50 
  -6   1   2 1655.43   27.60 
  -6   1   2 1659.03   27.90 
   5  -1  -2   42.80    1.20 
   5  -1  -2   42.90    1.30 
  -5   1   2   42.00    1.40 
  -5   1   2   43.70    1.30 
   4  -1  -2  465.75    8.10 
   4  -1  -2  473.65    7.90 
   4  -1  -2  466.15    8.00 
  -4   1   2  460.85    8.10 
  -4   1   2  457.85    8.20 
   3  -1  -2   42.80    1.20 
   3  -1  -2   42.00    1.10 
   3  -1  -2   46.30    1.00 
  -3   1   2   42.00    1.20 
   2  -1  -2  553.84    9.20 
   2  -1  -2  549.95    9.30 
  -2   1   2  543.15    9.30 
  -2   1   2  556.74    9.20 
   1  -1  -2 2002.00   32.20 
   1  -1  -2 1890.91   31.40 
  -1   1   2 1879.91   31.40 
  -1   1   2 1782.42   31.90 
   0  -1  -2   39.30    0.90 
   0  -1  -2   40.70    0.80 
   0   1   2   38.50    1.00 
   0   1   2   40.10    0.80 
   0   1   2   38.70    0.90 
  -1  -1  -2 1599.04   27.10 
  -1  -1  -2 1551.64   27.20 
   1   1   2 1698.23   27.20 
   1   1   2 1598.24   27.20 
   1   1   2 1612.44   27.20 
  -2  -1  -2  577.54    9.80 
   2   1   2  570.94    9.80 
   2   1   2  582.34    9.70 
  -3  -1  -2 1301.67   21.60 
   3   1   2 1303.57   21.50 
  -4  -1  -2  203.38    4.00 
   4   1   2  208.18    3.60 
   4   1   2  203.98    3.90 
  -5  -1  -2 1177.88   20.40 
   5   1   2 1244.58   20.40 
   5   1   2 1229.28   20.00 
  -6  -1  -2   13.70    1.00 
   6   1   2   12.00    0.60 
   6   1   2   11.50    0.90 
  -7  -1  -2  573.94   10.30 
   7   1   2  569.94   10.30 
  -8  -1  -2  166.48    4.00 
   8   1   2  170.38    3.90 
  -9  -1  -2  305.47    6.40 
   9   1   2  299.07    6.30 
 -10  -1  -2   14.90    1.40 
  10   1   2   15.30    1.40 
 -11  -1  -2  357.96    7.70 
  11   1   2  360.86    7.60 
 -12  -1  -2  170.28    4.80 
  12   1   2  175.18    4.80 
 -13  -1  -2   76.49    3.50 
  13   1   2   69.99    3.30 
  13  -2  -2   53.09    2.60 
 -13   2   2   53.29    3.10 
  12  -2  -2  168.08    4.30 
 -12   2   2  179.48    4.90 
  11  -2  -2  157.08    3.90 
  11  -2  -2  156.08    3.90 
 -11   2   2  168.68    4.50 
  10  -2  -2  262.67    5.30 
  10  -2  -2  253.27    5.40 
 -10   2   2  258.87    5.90 
   9  -2  -2    8.70    0.90 
   9  -2  -2    8.00    0.80 
  -9   2   2    8.90    1.10 
  -9   2   2    7.90    0.90 
   8  -2  -2  526.85    9.50 
   8  -2  -2  527.05    9.50 
   8  -2  -2  522.55    9.30 
  -8   2   2  534.85    9.90 
  -8   2   2  525.55    9.50 
   7  -2  -2  167.68    3.40 
   7  -2  -2  165.98    3.50 
   7  -2  -2  166.08    3.60 
  -7   2   2  162.68    3.50 
  -7   2   2  164.28    3.80 
   6  -2  -2  976.40   16.50 
   6  -2  -2  974.70   16.50 
   6  -2  -2  975.70   16.20 
  -6   2   2  974.20   16.80 
  -6   2   2  967.80   16.50 
   5  -2  -2  690.83   11.40 
   5  -2  -2  670.33   11.60 
   5  -2  -2  688.23   11.70 
  -5   2   2  663.43   11.80 
  -5   2   2  682.63   11.70 
   4  -2  -2  971.40   16.00 
   4  -2  -2  994.50   16.30 
  -4   2   2  957.40   16.40 
  -4   2   2  962.10   16.30 
   3  -2  -2 1174.98   19.50 
   3  -2  -2 1191.88   19.30 
  -3   2   2 1129.59   19.50 
  -3   2   2 1181.98   19.50 
   2  -2  -2  616.94   10.00 
   2  -2  -2  580.84   10.10 
  -2   2   2  604.74   10.20 
  -2   2   2  583.34   10.20 
   1  -2  -2  541.75    9.30 
   1  -2  -2  577.04    9.50 
  -1   2   2  566.14    9.50 
   0  -2  -2  245.88    4.30 
   0  -2  -2  246.68    4.10 
   0  -2  -2  231.98    4.40 
   0   2   2  245.98    4.20 
   0   2   2  250.07    4.30 
   0   2   2  235.38    4.40 
  -1  -2  -2  570.84    9.30 
  -1  -2  -2  542.35    9.50 
   1   2   2  549.05    9.30 
   1   2   2  556.54    9.50 
  -2  -2  -2    2.70    0.30 
  -2  -2  -2    1.90    0.40 
   2   2   2    2.00    0.40 
   2   2   2    1.80    0.30 
  -3  -2  -2 2364.06   38.60 
  -3  -2  -2 2379.46   38.80 
   3   2   2 2268.17   38.20 
  -4  -2  -2   76.49    2.00 
   4   2   2   80.59    1.90 
  -5  -2  -2  514.25    9.10 
   5   2   2  520.65    8.40 
   5   2   2  490.95    9.00 
  -6  -2  -2   27.40    1.40 
   6   2   2   24.80    1.30 
  -7  -2  -2  574.14   10.60 
   7   2   2  597.94   10.60 
  -8  -2  -2   60.89    2.30 
   8   2   2   61.29    2.20 
  -9  -2  -2  170.38    4.30 
   9   2   2  177.18    4.30 
 -10  -2  -2  206.58    5.00 
  10   2   2  200.58    4.90 
 -11  -2  -2   78.39    3.10 
  11   2   2   72.99    3.00 
 -12  -2  -2  309.87    7.20 
  12   2   2  307.97    7.00 
 -13  -2  -2   14.40    1.80 
  13   2   2   14.10    1.70 
  13  -3  -2    6.80    1.20 
 -13   3   2   10.30    1.60 
  12  -3  -2  376.16    7.80 
 -12   3   2  388.46    8.40 
  11  -3  -2    4.60    1.00 
 -11   3   2    4.90    1.10 
  10  -3  -2  228.68    5.00 
 -10   3   2  224.98    5.30 
   9  -3  -2    2.10    0.70 
   9  -3  -2    2.80    0.60 
   9  -3  -2    2.30    0.70 
  -9   3   2    4.10    0.90 
   8  -3  -2  399.86    7.20 
   8  -3  -2  398.76    7.50 
   8  -3  -2  396.86    7.50 
  -8   3   2  394.36    7.50 
  -8   3   2  403.16    7.90 
   7  -3  -2  102.59    2.30 
   7  -3  -2   97.69    2.50 
   7  -3  -2  102.59    2.60 
  -7   3   2  100.39    2.80 
  -7   3   2  103.39    2.60 
   6  -3  -2  556.34   10.00 
   6  -3  -2  556.34    9.90 
   6  -3  -2  568.84    9.50 
  -6   3   2  560.24   10.00 
  -6   3   2  557.04   10.10 
   5  -3  -2  345.97    6.40 
   5  -3  -2  350.46    6.30 
   5  -3  -2  345.07    5.90 
  -5   3   2  344.77    6.40 
  -5   3   2  331.47    6.50 
   4  -3  -2  274.37    4.70 
   4  -3  -2  279.17    5.20 
   4  -3  -2  276.77    5.10 
  -4   3   2  271.37    5.30 
  -4   3   2  272.27    5.20 
   3  -3  -2 1271.17   21.20 
   3  -3  -2 1266.67   20.90 
  -3   3   2 1257.07   21.20 
  -3   3   2 1274.87   21.20 
   2  -3  -2  107.39    2.40 
   2  -3  -2  108.99    2.20 
  -2   3   2  104.09    2.40 
  -2   3   2  109.19    2.40 
   1  -3  -2 1194.18   19.70 
   1  -3  -2 1187.18   19.70 
  -1   3   2 1179.58   19.80 
   0  -3  -2   17.20    0.80 
   0  -3  -2   21.00    0.90 
   0  -3  -2   19.20    0.60 
   0   3   2   18.50    0.60 
   0   3   2   22.00    0.90 
  -1  -3  -2 1715.13   28.10 
  -1  -3  -2 1634.34   27.50 
   1   3   2 1625.14   27.20 
  -2  -3  -2  281.07    4.90 
  -2  -3  -2  274.67    5.20 
   2   3   2  269.67    5.20 
   2   3   2  271.27    4.90 
  -3  -3  -2 1997.90   33.00 
  -3  -3  -2 2002.50   32.80 
   3   3   2 1925.21   32.50 
   3   3   2 1993.40   32.80 
  -4  -3  -2   35.80    1.40 
  -4  -3  -2   33.80    1.00 
   4   3   2   36.40    1.20 
  -5  -3  -2  860.81   14.90 
  -5  -3  -2  850.31   14.30 
   5   3   2  855.91   14.70 
  -6  -3  -2  323.57    6.30 
   6   3   2  313.17    6.20 
  -7  -3  -2   87.09    2.60 
   7   3   2   84.49    2.50 
  -8  -3  -2  152.68    4.00 
   8   3   2  160.18    3.90 
  -9  -3  -2   19.10    1.60 
   9   3   2   21.90    1.70 
 -10  -3  -2  302.77    6.80 
  10   3   2  302.47    6.60 
 -11  -3  -2   25.30    1.90 
  11   3   2   22.30    1.90 
 -12  -3  -2  346.87    7.90 
  12   3   2  341.87    7.70 
  13  -4  -2    2.00    1.10 
 -13   4   2    2.80    1.30 
  12  -4  -2  333.27    7.10 
 -12   4   2  325.87    7.50 
  11  -4  -2   27.30    1.90 
 -11   4   2   32.30    2.20 
  10  -4  -2  302.87    6.30 
 -10   4   2  304.87    6.70 
   9  -4  -2  102.39    2.90 
   9  -4  -2   99.59    2.90 
  -9   4   2  102.79    3.20 
   8  -4  -2   22.70    1.40 
   8  -4  -2   23.40    1.40 
  -8   4   2   24.30    1.60 
   7  -4  -2  441.76    8.30 
   7  -4  -2  446.36    8.10 
  -7   4   2  437.26    8.40 
   6  -4  -2   86.19    1.80 
   6  -4  -2   89.19    2.30 
   6  -4  -2   82.19    2.30 
  -6   4   2   84.49    2.50 
   5  -4  -2  953.20   16.00 
   5  -4  -2  953.40   16.30 
   5  -4  -2  949.51   15.50 
  -5   4   2  924.91   16.30 
   4  -4  -2  377.06    7.00 
   4  -4  -2  379.66    6.70 
  -4   4   2  368.86    7.00 
   3  -4  -2 2646.64   42.90 
   3  -4  -2 2560.34   42.00 
  -3   4   2 2443.06   42.00 
   2  -4  -2   11.20    0.60 
   2  -4  -2    9.20    0.80 
  -2   4   2    9.30    0.80 
   1  -4  -2  952.70   16.00 
   1  -4  -2  931.41   15.60 
  -1   4   2  941.81   16.00 
   0  -4  -2   10.00    0.70 
   0  -4  -2   10.60    0.80 
   0  -4  -2   10.20    0.50 
   0   4   2   11.40    0.80 
   0   4   2    9.20    0.50 
  -1  -4  -2  456.75    8.30 
  -1  -4  -2  458.05    8.10 
  -1  -4  -2  454.25    7.60 
   1   4   2  480.45    7.90 
   1   4   2  450.25    8.30 
  -2  -4  -2   95.29    2.10 
  -2  -4  -2   94.19    2.40 
   2   4   2   93.19    2.40 
   2   4   2   95.99    2.10 
  -3  -4  -2  319.67    5.80 
  -3  -4  -2  324.47    6.20 
   3   4   2  321.97    6.20 
   3   4   2  316.97    5.80 
  -4  -4  -2  711.83   12.40 
  -4  -4  -2  687.73   11.90 
   4   4   2  706.63   12.20 
  -5  -4  -2  283.07    5.70 
   5   4   2  280.47    5.50 
  -6  -4  -2  450.25    8.50 
   6   4   2  428.96    8.20 
  -7  -4  -2  139.29    3.70 
   7   4   2  150.28    3.60 
  -8  -4  -2  548.05   10.70 
   8   4   2  568.84   10.50 
  -9  -4  -2   37.50    2.30 
   9   4   2   36.70    2.10 
 -10  -4  -2  285.87    6.60 
  10   4   2  279.17    6.40 
 -11  -4  -2    4.60    1.30 
  11   4   2    4.40    1.20 
 -12  -4  -2  150.78    4.80 
  12   4   2  150.18    4.60 
  13  -5  -2   25.40    1.90 
 -13   5   2   25.80    2.20 
  12  -5  -2  141.39    4.10 
 -12   5   2  149.59    4.50 
  11  -5  -2  157.38    4.10 
 -11   5   2  150.18    4.40 
  10  -5  -2  156.58    4.10 
  10  -5  -2  155.68    4.00 
 -10   5   2  153.08    4.30 
   9  -5  -2  372.16    7.40 
   9  -5  -2  366.36    7.20 
  -9   5   2  357.86    7.60 
   8  -5  -2  118.39    3.20 
   8  -5  -2  110.49    3.00 
  -8   5   2  118.69    3.30 
   7  -5  -2  423.46    7.90 
   7  -5  -2  420.06    8.10 
  -7   5   2  414.46    8.20 
   6  -5  -2   74.39    2.10 
   6  -5  -2   72.29    2.30 
  -6   5   2   72.69    2.30 
   5  -5  -2  589.64   10.30 
   5  -5  -2  595.34   10.60 
  -5   5   2  569.44   10.60 
   4  -5  -2   39.00    1.30 
   4  -5  -2   38.30    1.60 
  -4   5   2   35.30    1.50 
   3  -5  -2  218.28    4.20 
   3  -5  -2  218.78    4.50 
  -3   5   2  216.98    4.50 
   2  -5  -2   97.89    2.20 
   2  -5  -2  100.29    2.50 
  -2   5   2   98.79    2.50 
   1  -5  -2 2018.00   33.70 
   1  -5  -2 1993.80   33.70 
   1  -5  -2 2058.79   33.60 
  -1   5   2 2072.09   33.30 
  -1   5   2 2018.90   33.80 
   0  -5  -2  733.23   12.50 
   0  -5  -2  742.53   11.90 
   0  -5  -2  686.53   12.50 
   0   5   2  717.63   11.90 
   0   5   2  704.13   12.50 
  -1  -5  -2 1166.48   19.20 
  -1  -5  -2 1169.88   19.90 
  -1  -5  -2 1152.78   19.70 
   1   5   2 1160.38   19.90 
   1   5   2 1205.68   19.40 
  -2  -5  -2  507.55    8.90 
  -2  -5  -2  493.65    9.20 
   2   5   2  508.25    8.70 
   2   5   2  505.35    9.20 
  -3  -5  -2  185.48    3.80 
  -3  -5  -2  188.08    4.10 
   3   5   2  187.28    4.20 
   3   5   2  194.58    3.80 
  -4  -5  -2  385.56    7.00 
  -4  -5  -2  397.96    7.50 
   4   5   2  386.26    7.20 
  -5  -5  -2  113.19    3.10 
   5   5   2  106.89    2.80 
  -6  -5  -2  207.68    4.80 
   6   5   2  214.68    4.60 
  -7  -5  -2    3.30    0.90 
   7   5   2    4.00    0.90 
  -8  -5  -2  384.56    8.10 
   8   5   2  394.26    7.90 
  -9  -5  -2   28.00    2.20 
   9   5   2   24.10    2.00 
 -10  -5  -2  255.97    6.30 
  10   5   2  251.57    6.00 
 -11  -5  -2   12.90    1.70 
  11   5   2   12.50    1.70 
  13  -6  -2   89.79    3.60 
 -13   6   2   93.59    3.80 
  12  -6  -2   89.79    3.30 
 -12   6   2   92.99    3.70 
  11  -6  -2  166.98    4.50 
 -11   6   2  174.48    4.80 
  10  -6  -2   60.19    2.50 
  10  -6  -2   60.99    2.60 
 -10   6   2   63.39    2.80 
   9  -6  -2  499.25    9.60 
   9  -6  -2  500.55    9.80 
  -9   6   2  509.45   10.00 
   8  -6  -2   -0.20    0.80 
   8  -6  -2    0.40    0.70 
  -8   6   2    2.00    0.90 
   7  -6  -2  325.37    6.70 
   7  -6  -2  331.67    6.50 
  -7   6   2  332.07    6.80 
   6  -6  -2    6.90    0.80 
   6  -6  -2    9.00    1.00 
  -6   6   2    7.90    1.00 
   5  -6  -2  490.45    9.20 
   5  -6  -2  493.05    8.90 
  -5   6   2  487.75    9.20 
   4  -6  -2   37.10    1.70 
   4  -6  -2   35.00    1.40 
  -4   6   2   37.60    1.60 
   3  -6  -2  603.14   10.70 
   3  -6  -2  577.24   10.30 
  -3   6   2  592.74   10.70 
   2  -6  -2   61.79    1.60 
   2  -6  -2   62.49    2.00 
   2  -6  -2   60.39    2.00 
  -2   6   2   62.19    2.00 
   1  -6  -2  494.95    9.10 
   1  -6  -2  495.15    9.10 
   1  -6  -2  508.65    8.60 
  -1   6   2  486.35    9.10 
   0  -6  -2  621.44   10.70 
   0  -6  -2  629.44   11.40 
   0  -6  -2  644.44   11.40 
   0   6   2  658.93   10.70 
   0   6   2  633.24   11.40 
  -1  -6  -2  175.98    3.90 
  -1  -6  -2  171.18    3.70 
  -1  -6  -2  165.18    3.10 
   1   6   2  169.48    3.30 
   1   6   2  170.68    3.90 
  -2  -6  -2  632.44   11.60 
  -2  -6  -2  648.24   11.40 
   2   6   2  665.53   11.10 
   2   6   2  634.34   11.60 
  -3  -6  -2   33.70    1.40 
  -3  -6  -2   36.40    1.70 
   3   6   2   33.80    1.30 
   3   6   2   33.60    1.70 
  -4  -6  -2  945.61   16.40 
  -4  -6  -2  958.20   16.90 
   4   6   2  974.50   16.50 
  -5  -6  -2    1.00    0.80 
   5   6   2    2.50    0.70 
  -6  -6  -2  375.06    7.80 
   6   6   2  387.86    7.50 
  -7  -6  -2    0.50    0.90 
   7   6   2    1.90    0.80 
  -8  -6  -2  361.76    7.80 
   8   6   2  364.36    7.60 
  -9  -6  -2   37.80    2.60 
   9   6   2   36.50    2.30 
 -10  -6  -2  155.08    4.80 
  10   6   2  158.98    4.50 
 -11  -6  -2   99.09    4.10 
  11   6   2  103.19    3.80 
  12  -7  -2   40.70    2.70 
 -12   7   2   37.30    2.70 
  11  -7  -2  189.98    4.90 
 -11   7   2  187.08    5.20 
  10  -7  -2    1.70    1.00 
  10  -7  -2    4.00    1.20 
 -10   7   2    2.70    1.10 
   9  -7  -2  370.56    7.60 
   9  -7  -2  378.56    7.90 
  -9   7   2  375.36    7.90 
   8  -7  -2    9.60    1.30 
   8  -7  -2    8.30    1.10 
  -8   7   2    8.50    1.20 
   7  -7  -2  288.17    6.20 
   7  -7  -2  289.07    5.90 
  -7   7   2  277.27    6.10 
   6  -7  -2  106.09    3.10 
   6  -7  -2  102.89    2.80 
  -6   7   2  103.09    3.10 
   5  -7  -2  429.16    7.80 
   5  -7  -2  422.46    8.30 
  -5   7   2  411.86    8.20 
   4  -7  -2  334.97    6.70 
   4  -7  -2  313.67    6.10 
  -4   7   2  322.07    6.50 
   3  -7  -2  368.86    6.80 
   3  -7  -2  376.06    7.40 
  -3   7   2  369.16    7.30 
   2  -7  -2  646.94   11.80 
   2  -7  -2  645.54   11.80 
   2  -7  -2  669.33   11.20 
  -2   7   2  632.14   11.70 
   1  -7  -2  360.86    7.20 
   1  -7  -2  375.36    7.20 
   1  -7  -2  369.26    6.60 
  -1   7   2  366.56    7.20 
   0  -7  -2 1260.37   21.90 
   0  -7  -2 1293.67   21.10 
   0  -7  -2 1288.47   21.80 
   0   7   2 1262.47   21.90 
  -1  -7  -2   41.70    1.70 
  -1  -7  -2   43.70    1.90 
   1   7   2   42.80    1.90 
  -2  -7  -2  592.14   10.90 
  -2  -7  -2  580.74   10.70 
   2   7   2  591.84   10.30 
   2   7   2  606.14   11.00 
  -3  -7  -2    6.60    0.80 
  -3  -7  -2    5.00    0.90 
   3   7   2    5.00    0.90 
   3   7   2    7.80    0.70 
  -4  -7  -2  114.89    3.30 
   4   7   2  106.49    2.80 
  -5  -7  -2    2.90    0.90 
   5   7   2    3.80    0.80 
  -6  -7  -2  242.58    5.70 
   6   7   2  239.98    5.30 
  -7  -7  -2   37.60    2.40 
   7   7   2   38.30    2.10 
  -8  -7  -2  185.58    5.10 
   8   7   2  187.28    4.80 
  -9  -7  -2  104.39    3.90 
   9   7   2  108.59    3.60 
 -10  -7  -2   52.69    3.30 
  10   7   2   53.79    2.90 
  12  -8  -2   -1.10    1.20 
 -12   8   2    1.40    1.30 
  11  -8  -2  163.88    4.60 
  11  -8  -2  158.08    4.80 
 -11   8   2  173.28    4.90 
  10  -8  -2    1.30    1.00 
  10  -8  -2   -0.50    1.00 
 -10   8   2    1.70    1.10 
   9  -8  -2  296.27    6.50 
   9  -8  -2  304.07    6.90 
  -9   8   2  301.47    6.80 
   8  -8  -2   43.40    2.20 
   8  -8  -2   43.10    2.40 
  -8   8   2   46.30    2.40 
   7  -8  -2  146.59    3.70 
   7  -8  -2  151.58    4.20 
  -7   8   2  147.49    4.00 
   6  -8  -2  211.08    4.60 
   6  -8  -2  200.68    5.00 
  -6   8   2  208.68    4.90 
   5  -8  -2  130.99    3.70 
   5  -8  -2  130.49    3.20 
  -5   8   2  124.09    3.50 
   4  -8  -2  200.08    4.90 
   4  -8  -2  205.28    4.30 
  -4   8   2  213.58    4.80 
   3  -8  -2  133.49    3.60 
   3  -8  -2  135.59    3.10 
   3  -8  -2  136.99    3.70 
  -3   8   2  131.89    3.50 
   2  -8  -2  716.63   12.80 
   2  -8  -2  698.43   12.20 
   2  -8  -2  690.63   12.80 
  -2   8   2  709.53   12.80 
   1  -8  -2   69.59    1.80 
   1  -8  -2   66.49    2.40 
   1  -8  -2   67.49    2.40 
  -1   8   2   66.59    2.40 
   0  -8  -2  376.66    7.50 
   0  -8  -2  375.76    7.50 
   0   8   2  380.56    7.50 
  -1  -8  -2   37.10    1.80 
  -1  -8  -2   37.80    1.90 
   1   8   2   37.10    1.90 
  -2  -8  -2  413.16    8.20 
  -2  -8  -2  418.16    8.00 
   2   8   2  407.36    8.20 
  -3  -8  -2   45.10    2.20 
  -3  -8  -2   41.50    1.90 
   3   8   2   47.10    2.20 
  -4  -8  -2  374.56    7.90 
   4   8   2  390.26    7.40 
  -5  -8  -2  204.68    5.10 
   5   8   2  205.58    4.70 
  -6  -8  -2  385.26    8.10 
   6   8   2  370.16    7.60 
  -7  -8  -2  102.09    3.70 
   7   8   2  102.29    3.30 
  -8  -8  -2  125.59    4.20 
   8   8   2  127.29    3.90 
  -9  -8  -2  137.29    4.60 
   9   8   2  134.79    4.20 
  11  -9  -2  117.29    3.90 
  11  -9  -2  115.89    4.20 
 -11   9   2  118.79    4.20 
  10  -9  -2   20.90    1.90 
  10  -9  -2   19.90    1.70 
 -10   9   2   22.10    1.90 
   9  -9  -2  131.29    3.90 
   9  -9  -2  129.69    4.20 
  -9   9   2  143.59    4.20 
   8  -9  -2  175.28    4.50 
   8  -9  -2  179.28    5.00 
  -8   9   2  185.08    4.80 
   7  -9  -2  130.49    3.60 
   7  -9  -2  129.19    4.00 
  -7   9   2  129.79    3.80 
   6  -9  -2  346.47    7.00 
   6  -9  -2  354.96    7.60 
  -6   9   2  353.16    7.40 
   5  -9  -2   66.99    2.80 
   5  -9  -2   70.79    2.40 
  -5   9   2   75.59    2.70 
   4  -9  -2  656.73   12.70 
   4  -9  -2  678.23   12.50 
   4  -9  -2  669.23   12.00 
  -4   9   2  686.03   12.50 
   3  -9  -2    4.60    1.00 
   3  -9  -2    5.90    0.80 
   3  -9  -2    6.00    1.00 
  -3   9   2    5.80    1.00 
   2  -9  -2  514.65    9.20 
   2  -9  -2  511.85    9.90 
   2  -9  -2  520.15   10.00 
  -2   9   2  515.45    9.90 
   1  -9  -2    1.00    0.80 
   1  -9  -2    0.70    0.80 
  -1   9   2    1.00    0.80 
   0  -9  -2  357.86    7.30 
   0  -9  -2  358.26    7.30 
   0   9   2  348.57    7.30 
  -1  -9  -2   39.20    2.10 
  -1  -9  -2   47.40    2.30 
   1   9   2   42.90    2.10 
  -2  -9  -2  241.78    5.40 
  -2  -9  -2  242.48    5.60 
   2   9   2  237.78    5.60 
  -3  -9  -2   90.19    2.90 
  -3  -9  -2   83.69    3.10 
   3   9   2   90.39    3.20 
  -4  -9  -2   87.79    3.30 
  -5  -9  -2   90.19    3.40 
  -6  -9  -2   67.39    3.10 
   6   9   2   64.79    2.60 
  -7  -9  -2  219.88    5.90 
   7   9   2  222.88    5.40 
  -8  -9  -2   27.60    2.30 
   8   9   2   29.90    2.30 
  10 -10  -2   45.90    3.00 
  10 -10  -2   46.40    2.70 
 -10  10   2   46.70    3.20 
   9 -10  -2   72.79    3.40 
   9 -10  -2   73.09    3.00 
  -9  10   2   78.69    3.20 
   8 -10  -2  170.58    5.00 
   8 -10  -2  177.88    4.60 
  -8  10   2  173.38    4.80 
   7 -10  -2   92.29    3.60 
   7 -10  -2   96.89    3.10 
  -7  10   2  100.99    3.40 
   6 -10  -2  220.88    5.70 
   6 -10  -2  222.88    5.10 
  -6  10   2  219.48    5.40 
   5 -10  -2   -0.80    0.80 
   5 -10  -2   -1.40    0.90 
   5 -10  -2    1.40    1.00 
  -5  10   2    1.00    1.00 
   4 -10  -2  258.47    5.40 
   4 -10  -2  258.27    6.00 
   4 -10  -2  259.87    6.20 
  -4  10   2  258.47    5.90 
   3 -10  -2   27.40    2.10 
   3 -10  -2   23.70    2.00 
   3 -10  -2   23.40    1.50 
  -3  10   2   25.40    1.90 
   2 -10  -2  227.18    5.60 
   2 -10  -2  234.48    5.50 
  -2  10   2  241.48    5.50 
   1 -10  -2  259.77    5.90 
   1 -10  -2  256.77    6.00 
  -1  10   2  263.07    5.90 
   0 -10  -2  263.97    6.10 
   0 -10  -2  271.87    6.10 
   0  10   2  270.37    6.10 
  -1 -10  -2  179.08    4.60 
  -1 -10  -2  180.88    4.70 
   1  10   2  175.68    4.60 
  -2 -10  -2  255.77    6.00 
  -2 -10  -2  250.17    5.80 
   2  10   2  253.37    5.90 
  -3 -10  -2  278.47    6.50 
  -4 -10  -2  103.79    3.70 
  -5 -10  -2  177.28    5.00 
  -6 -10  -2    3.10    1.40 
  -7 -10  -2  123.09    4.50 
   9 -11  -2    1.20    1.40 
   9 -11  -2    0.40    1.20 
   8 -11  -2  170.38    5.20 
   8 -11  -2  174.18    4.60 
  -8  11   2  172.28    4.90 
   7 -11  -2   -0.40    1.00 
   7 -11  -2    1.70    1.30 
  -7  11   2    0.60    1.10 
   6 -11  -2  338.87    7.00 
   6 -11  -2  326.17    7.80 
   6 -11  -2  349.96    7.60 
  -6  11   2  335.47    7.50 
   5 -11  -2   11.50    1.70 
   5 -11  -2   10.80    1.40 
   5 -11  -2   10.30    1.20 
  -5  11   2   10.30    1.40 
   4 -11  -2  405.36    8.80 
   4 -11  -2  402.06    8.50 
  -4  11   2  416.06    8.50 
   3 -11  -2   63.59    2.90 
   3 -11  -2   63.99    3.00 
  -3  11   2   64.19    2.80 
   2 -11  -2  190.88    5.20 
   2 -11  -2  196.48    5.00 
  -2  11   2  191.58    5.00 
   1 -11  -2  115.99    3.90 
   1 -11  -2  114.89    3.70 
  -1  11   2  114.19    3.70 
   0 -11  -2   47.80    2.60 
   0 -11  -2   47.20    2.60 
   0  11   2   47.90    2.50 
  -1 -11  -2  112.89    3.80 
  -1 -11  -2  119.19    3.80 
   1  11   2  114.49    3.80 
  -2 -11  -2   56.49    2.90 
  -2 -11  -2   56.89    2.70 
   2  11   2   57.19    2.90 
  -3 -11  -2  203.68    5.50 
  -4 -11  -2    3.70    1.40 
  -5 -11  -2  156.28    4.90 
   7 -12  -2    2.80    1.50 
   7 -12  -2    5.20    1.30 
  -7  12   2    4.60    1.70 
   6 -12  -2  162.88    5.10 
   6 -12  -2  162.08    4.30 
  -6  12   2  158.28    4.70 
   5 -12  -2   47.50    2.80 
   5 -12  -2   43.70    3.00 
  -5  12   2   47.30    2.70 
   4 -12  -2  125.19    4.10 
   4 -12  -2  125.99    4.40 
  -4  12   2  126.69    4.00 
   3 -12  -2  134.09    4.30 
   3 -12  -2  131.59    4.40 
  -3  12   2  135.89    4.20 
   2 -12  -2   77.29    3.40 
   2 -12  -2   74.59    3.20 
  -2  12   2   80.19    3.20 
   1 -12  -2  291.47    6.80 
   1 -12  -2  292.97    7.10 
  -1  12   2  299.57    6.80 
   0 -12  -2   29.80    2.60 
   0 -12  -2   30.50    2.50 
   0  12   2   37.30    2.50 
  -1 -12  -2  314.87    7.40 
  -1 -12  -2  324.67    7.40 
   1  12   2  329.17    7.40 
  -2 -12  -2   -0.10    1.20 
   2  12   2    0.00    1.20 
  -3 -12  -2  177.58    5.20 
   4 -13  -2   71.09    3.60 
   4 -13  -2   73.19    3.70 
  -4  13   2   71.19    3.30 
   3 -13  -2  152.58    4.70 
   3 -13  -2  156.78    5.10 
  -3  13   2  157.58    4.70 
   2 -13  -2   11.50    1.80 
  -2  13   2   10.70    1.60 
   1 -13  -2  102.79    4.10 
   1 -13  -2  106.39    3.90 
  -1  13   2  104.89    3.80 
   0 -13  -2    1.60    1.30 
   0 -13  -2    1.00    1.20 
   0  13   2    1.60    1.20 
  -2 -14   3   79.29    3.70 
  -1 -14   3  194.38    5.60 
   0 -14   3   59.29    3.30 
   1 -14   3  131.39    4.50 
   2 -14   3   36.90    2.90 
   3 -14   3  304.97    7.50 
   4 -14   3   -0.40    1.30 
   5 -14   3  233.38    5.50 
   5 -14   3  236.48    6.40 
   6 -14   3   36.80    2.50 
   6 -14   3   32.10    2.60 
  -5 -13   3   83.19    3.50 
  -3 -13   3   99.39    3.80 
  -2 -13   3   34.80    2.70 
  -1 -13   3  244.58    6.20 
   0 -13   3    0.10    1.20 
   1 -13   3  213.28    5.70 
   2 -13   3    6.10    1.40 
   3 -13   3  296.67    7.10 
   4 -13   3   14.40    1.80 
   4 -13   3   15.10    1.40 
   5 -13   3  201.38    4.90 
   5 -13   3  204.68    5.60 
   6 -13   3   81.69    3.60 
   6 -13   3   91.09    3.20 
   7 -13   3  181.68    4.80 
   7 -13   3  175.98    5.30 
   8 -13   3  154.78    4.50 
   8 -13   3  154.58    5.00 
   6  12  -3   12.10    1.50 
  -6 -12   3   11.80    1.60 
   5  12  -3  130.69    4.40 
  -5 -12   3  139.29    4.20 
  -4 -12   3    1.90    1.10 
  -4 -12   3   -0.10    1.00 
  -3 -12   3  355.96    7.50 
  -3 -12   3  356.76    7.80 
  -2 -12   3    3.30    1.40 
  -2 -12   3    3.60    1.20 
  -1 -12   3  448.36    9.30 
   0 -12   3   25.60    2.20 
   1 -12   3  340.37    7.50 
   2 -12   3    2.20    1.10 
   2 -12   3    2.10    1.00 
   3 -12   3   88.69    2.70 
   3 -12   3   88.79    3.40 
   4 -12   3  148.09    4.40 
   4 -12   3  152.78    3.90 
   5 -12   3  123.99    3.50 
   5 -12   3  121.79    4.00 
   6 -12   3  216.68    5.10 
   6 -12   3  206.78    5.50 
   7 -12   3   46.10    2.40 
   7 -12   3   47.60    2.90 
   8 -12   3  179.28    4.70 
   8 -12   3  178.88    5.10 
   9 -12   3   41.90    2.90 
   9 -12   3   40.40    2.60 
   8  11  -3   70.99    3.40 
  -8 -11   3   81.69    3.50 
   7  11  -3  114.39    3.80 
  -7 -11   3  115.39    4.00 
   6  11  -3   36.40    2.30 
  -6 -11   3   36.90    2.40 
   5  11  -3  250.57    5.70 
  -5 -11   3  243.38    5.80 
   4  11  -3    3.60    1.00 
  -4 -11   3    4.60    1.20 
  -4 -11   3    4.60    1.10 
   3  11  -3  308.27    6.30 
  -3 -11   3  293.37    6.40 
  -3 -11   3  302.57    6.70 
  -2 -11   3   34.20    2.20 
  -2 -11   3   31.20    1.90 
  -1 -11   3  179.48    4.70 
  -1 -11   3  180.98    4.30 
   0 -11   3   44.80    2.40 
   1 -11   3  543.15    9.80 
   1 -11   3  540.45   10.60 
   2 -11   3  269.47    6.20 
   2 -11   3  279.37    5.60 
   3 -11   3  177.88    4.70 
   3 -11   3  184.78    4.20 
   4 -11   3  552.34   10.30 
   4 -11   3  560.64   10.90 
   5 -11   3  106.09    3.10 
   5 -11   3  103.69    3.50 
   6 -11   3  320.87    7.10 
   6 -11   3  307.47    6.50 
   7 -11   3   -0.20    1.10 
   7 -11   3    0.00    0.90 
   8 -11   3  246.48    5.70 
   8 -11   3  248.38    6.10 
   9 -11   3    2.80    1.20 
   9 -11   3    3.10    1.30 
  10 -11   3  147.19    4.40 
   9  10  -3  176.38    5.10 
  -9 -10   3  173.08    5.10 
   8  10  -3   18.90    1.80 
  -8 -10   3   15.90    1.80 
   7  10  -3  286.67    6.60 
  -7 -10   3  286.57    6.70 
   6  10  -3   32.40    2.10 
  -6 -10   3   26.60    2.20 
   5  10  -3  267.47    6.00 
  -5 -10   3  276.67    6.10 
  -5 -10   3  268.17    6.00 
   4  10  -3   17.00    1.40 
  -4 -10   3   19.20    1.50 
  -4 -10   3   18.90    1.50 
   3  10  -3  177.58    4.20 
  -3 -10   3  175.68    4.20 
  -3 -10   3  179.58    4.50 
   2  10  -3  113.09    3.00 
  -2 -10   3  112.49    3.40 
  -2 -10   3  109.19    3.00 
   1  10  -3  287.97    5.70 
  -1 -10   3  276.27    6.20 
  -1 -10   3  283.47    5.80 
   0  10  -3  188.88    4.70 
   0 -10   3  194.28    4.20 
   0 -10   3  191.38    4.00 
   0 -10   3  186.58    4.60 
  -1  10  -3  125.89    3.00 
   1 -10   3  117.29    3.50 
   1 -10   3  123.09    3.00 
   1 -10   3  128.29    3.60 
  -2  10  -3  514.65    9.30 
   2 -10   3  501.15    9.90 
   2 -10   3  520.15    9.30 
   3 -10   3  218.28    4.50 
   3 -10   3  202.28    5.00 
   4 -10   3  414.56    7.90 
   4 -10   3  416.36    8.40 
   5 -10   3   12.90    1.20 
   5 -10   3   11.90    1.30 
   6 -10   3  549.45   10.00 
   6 -10   3  518.15   10.40 
   7 -10   3   40.00    2.00 
   7 -10   3   35.20    2.20 
   8 -10   3  296.27    6.70 
   8 -10   3  296.87    6.40 
   9 -10   3   22.60    1.70 
   9 -10   3   20.80    1.80 
  10 -10   3  171.58    4.60 
  11 -10   3   99.19    3.60 
  10   9  -3   18.20    1.90 
 -10  -9   3   14.10    1.90 
   9   9  -3  182.28    5.10 
  -9  -9   3  186.18    5.20 
   8   9  -3   26.60    2.20 
  -8  -9   3   28.10    2.40 
   7   9  -3  359.66    7.60 
  -7  -9   3  348.37    7.60 
   6   9  -3   59.39    2.50 
  -6  -9   3   52.59    2.50 
   5   9  -3  278.67    6.00 
  -5  -9   3  279.57    6.00 
  -5  -9   3  271.77    6.00 
   4   9  -3  209.98    4.80 
  -4  -9   3  212.08    4.90 
  -4  -9   3  215.38    4.80 
   3   9  -3  168.38    3.90 
  -3  -9   3  162.28    4.10 
  -3  -9   3  158.18    3.80 
   2   9  -3  221.28    4.60 
  -2  -9   3  212.98    4.60 
  -2  -9   3  217.28    4.90 
   1   9  -3  116.59    2.90 
  -1  -9   3  115.19    2.90 
  -1  -9   3  120.49    3.30 
  -1  -9   3  117.49    2.70 
   0   9  -3  243.68    4.90 
   0   9  -3  240.68    4.90 
   0  -9   3  239.98    4.70 
   0  -9   3  250.57    5.40 
   0  -9   3  247.48    4.90 
  -1   9  -3  194.68    4.10 
  -1   9  -3  198.68    4.10 
   1  -9   3  200.28    4.10 
   1  -9   3  203.98    4.10 
   1  -9   3  198.08    4.60 
  -2   9  -3 1203.88   20.70 
  -2   9  -3 1214.88   20.20 
   2  -9   3 1201.58   20.20 
   2  -9   3 1167.08   20.80 
   2  -9   3 1210.18   20.30 
  -3   9  -3   46.90    1.50 
   3  -9   3   46.20    1.70 
   3  -9   3   42.80    2.00 
   4  -9   3  535.75    9.50 
   4  -9   3  501.75    9.90 
   5  -9   3   24.40    1.70 
   5  -9   3   22.00    1.40 
   6  -9   3  358.56    7.40 
   6  -9   3  359.06    7.10 
   7  -9   3   30.40    1.80 
   7  -9   3   32.00    2.00 
   8  -9   3  193.58    4.80 
   8  -9   3  193.88    4.60 
   9  -9   3  185.48    4.70 
   9  -9   3  174.68    4.50 
  10  -9   3  107.89    3.50 
  11  -9   3  264.47    6.20 
  12  -9   3   72.79    3.20 
  10   8  -3    0.20    1.10 
 -10  -8   3    1.00    1.20 
   9   8  -3  211.08    5.40 
  -9  -8   3  210.08    5.50 
   8   8  -3   13.60    1.50 
  -8  -8   3   13.30    1.50 
   7   8  -3  375.36    7.70 
  -7  -8   3  365.06    7.70 
   6   8  -3  346.57    7.10 
  -6  -8   3  345.17    8.60 
  -6  -8   3  333.67    7.00 
   5   8  -3  130.39    3.50 
  -5  -8   3  130.69    3.50 
  -5  -8   3  132.69    3.40 
   4   8  -3  498.85    9.30 
  -4  -8   3  501.65    9.40 
  -4  -8   3  491.15    9.30 
   3   8  -3  113.39    2.90 
  -3  -8   3  113.59    3.00 
  -3  -8   3  104.39    2.80 
   2   8  -3  332.47    6.40 
  -2  -8   3  324.67    6.30 
  -2  -8   3  330.77    6.00 
  -2  -8   3  324.77    6.60 
   1   8  -3   28.00    1.30 
  -1  -8   3   29.40    1.60 
  -1  -8   3   29.70    1.20 
  -1  -8   3   30.80    1.30 
   0   8  -3  564.14    9.90 
   0   8  -3  551.84   10.00 
   0  -8   3  559.64   10.40 
   0  -8   3  571.84    9.80 
   0  -8   3  574.54    9.90 
  -1   8  -3   12.20    0.90 
  -1   8  -3   14.20    0.90 
   1  -8   3   13.10    0.90 
   1  -8   3   11.50    1.00 
   1  -8   3   14.70    0.90 
  -2   8  -3  517.75    9.10 
  -2   8  -3  509.75    9.30 
   2  -8   3  530.65    9.10 
   2  -8   3  525.35    9.30 
   2  -8   3  525.75    9.70 
  -3   8  -3   64.49    1.70 
  -3   8  -3   64.19    1.90 
   3  -8   3   64.59    1.90 
   3  -8   3   61.49    2.20 
   3  -8   3   63.19    1.70 
  -4   8  -3  531.35    9.30 
  -4   8  -3  514.05    9.10 
   4  -8   3  511.35    9.70 
   4  -8   3  523.15    9.30 
   4  -8   3  506.65    9.20 
  -5   8  -3   62.79    1.90 
   5  -8   3   68.69    2.00 
   5  -8   3   63.49    2.10 
   5  -8   3   68.39    2.30 
   6  -8   3  723.43   13.00 
   6  -8   3  705.03   12.70 
   7  -8   3  266.17    5.50 
   7  -8   3  261.77    5.70 
   8  -8   3  127.59    3.50 
   8  -8   3  134.19    3.60 
   9  -8   3  339.57    7.00 
  10  -8   3  158.18    4.20 
  11  -8   3  246.58    5.80 
  12  -8   3    6.60    1.40 
  11   7  -3  143.09    4.60 
 -11  -7   3  141.59    4.60 
  10   7  -3   26.30    2.10 
 -10  -7   3   29.50    2.50 
   9   7  -3  240.88    5.90 
  -9  -7   3  251.37    6.00 
   8   7  -3   93.69    3.20 
  -8  -7   3   90.19    3.20 
   7   7  -3  263.57    5.80 
  -7  -7   3  263.37    5.90 
   6   7  -3  361.66    7.30 
  -6  -7   3  354.76    7.20 
  -6  -7   3  362.66    7.10 
   5   7  -3  191.28    4.30 
  -5  -7   3  180.48    4.10 
  -5  -7   3  180.38    4.20 
   4   7  -3 1078.99   18.40 
  -4  -7   3 1055.69   18.30 
  -4  -7   3 1057.29   18.30 
   3   7  -3   12.50    1.10 
  -3  -7   3   17.90    1.20 
  -3  -7   3   15.00    0.80 
  -3  -7   3   16.20    1.20 
   2   7  -3 1693.83   28.80 
  -2  -7   3 1712.73   28.90 
  -2  -7   3 1721.53   28.30 
  -2  -7   3 1761.22   28.60 
   1   7  -3  110.39    2.60 
  -1  -7   3  109.59    2.80 
  -1  -7   3  109.19    2.50 
  -1  -7   3  109.49    2.40 
   0   7  -3  862.91   15.00 
   0  -7   3  880.11   15.30 
   0  -7   3  873.41   14.80 
   0  -7   3  888.21   14.80 
  -1   7  -3    5.80    0.60 
  -1   7  -3    6.80    0.50 
   1  -7   3    5.60    0.60 
   1  -7   3    6.40    0.60 
   1  -7   3    5.10    0.70 
  -2   7  -3  424.96    7.70 
  -2   7  -3  419.46    7.50 
   2  -7   3  426.56    7.50 
   2  -7   3  437.26    7.70 
   2  -7   3  430.56    8.00 
  -3   7  -3  173.18    3.60 
  -3   7  -3  173.98    3.40 
   3  -7   3  172.18    3.60 
   3  -7   3  176.08    3.90 
   3  -7   3  177.28    3.40 
   3  -7   3  174.88    3.60 
  -4   7  -3  217.58    4.30 
  -4   7  -3  214.78    4.10 
   4  -7   3  214.08    4.60 
   4  -7   3  205.78    4.30 
   4  -7   3  209.38    4.30 
  -5   7  -3  304.87    5.70 
  -5   7  -3  318.37    5.90 
   5  -7   3  315.17    6.20 
   5  -7   3  310.27    6.00 
   5  -7   3  307.87    5.90 
  -6   7  -3   41.70    1.50 
  -6   7  -3   40.20    1.40 
   6  -7   3   40.50    1.50 
   6  -7   3   41.70    1.80 
   6  -7   3   38.70    1.60 
   7  -7   3  372.06    7.20 
   7  -7   3  372.16    7.00 
   7  -7   3  377.06    7.30 
   8  -7   3   83.09    2.60 
   8  -7   3   84.79    2.60 
   8  -7   3   77.99    2.90 
   9  -7   3  447.66    8.60 
  10  -7   3   31.90    2.00 
  11  -7   3  251.77    5.70 
  12  -7   3    5.30    1.30 
  13  -7   3  262.17    6.20 
  12   6  -3  116.19    4.20 
 -12  -6   3  116.39    4.40 
  11   6  -3  138.09    4.40 
 -11  -6   3  143.09    4.50 
  10   6  -3  155.58    4.50 
 -10  -6   3  160.08    4.60 
   9   6  -3  102.79    3.40 
  -9  -6   3  107.29    3.50 
   8   6  -3  256.77    5.80 
  -8  -6   3  264.57    5.90 
   7   6  -3  338.57    7.00 
  -7  -6   3  344.47    7.00 
   6   6  -3  342.57    6.80 
  -6  -6   3  339.27    6.80 
  -6  -6   3  334.17    6.50 
   5   6  -3   21.50    1.30 
  -5  -6   3   19.90    1.40 
  -5  -6   3   28.00    1.40 
   4   6  -3  395.36    7.40 
   4   6  -3  387.06    6.80 
  -4  -6   3  389.16    7.30 
  -4  -6   3  388.36    6.80 
  -4  -6   3  383.86    7.30 
   3   6  -3  146.09    3.40 
  -3  -6   3  161.68    3.40 
  -3  -6   3  156.68    3.50 
  -3  -6   3  154.28    3.00 
   2   6  -3  537.75    9.70 
  -2  -6   3  540.15    9.30 
  -2  -6   3  537.25    9.70 
  -2  -6   3  556.04    9.50 
   1   6  -3  224.88    4.50 
  -1  -6   3  232.58    4.30 
  -1  -6   3  228.48    4.60 
  -1  -6   3  234.58    4.30 
   0   6  -3  707.33   12.30 
   0  -6   3  723.53   12.10 
   0  -6   3  711.43   12.10 
   0  -6   3  721.43   12.50 
  -1   6  -3  614.94   10.90 
  -1   6  -3  634.34   10.60 
   1  -6   3  626.24   10.60 
   1  -6   3  630.34   11.10 
   1  -6   3  631.44   10.70 
  -2   6  -3  493.95    8.40 
  -2   6  -3  498.25    8.80 
   2  -6   3  493.05    8.70 
   2  -6   3  517.45    9.00 
   2  -6   3  482.05    8.80 
   2  -6   3  490.65    8.40 
  -3   6  -3  418.96    7.30 
  -3   6  -3  425.46    7.60 
   3  -6   3  433.66    7.80 
   3  -6   3  434.26    7.60 
   3  -6   3  410.56    7.60 
  -4   6  -3 1045.50   17.40 
  -4   6  -3  993.80   17.10 
   4  -6   3 1017.40   17.40 
   4  -6   3 1067.39   17.70 
   4  -6   3 1032.10   17.40 
  -5   6  -3  780.32   13.20 
  -5   6  -3  754.72   13.00 
   5  -6   3  779.72   13.20 
   5  -6   3  739.63   13.30 
   5  -6   3  770.42   13.20 
  -6   6  -3  164.28    3.40 
   6  -6   3  157.78    3.60 
   6  -6   3  158.68    3.40 
   6  -6   3  164.68    3.60 
  -7   6  -3 1054.89   17.90 
   7  -6   3 1063.59   18.10 
   7  -6   3 1059.89   18.00 
   7  -6   3 1040.30   18.10 
  -8   6  -3    0.60    0.60 
   8  -6   3    1.30    0.70 
   8  -6   3    1.70    0.70 
   8  -6   3    1.70    0.70 
   9  -6   3  275.07    5.60 
   9  -6   3  267.57    5.70 
  10  -6   3   71.09    2.60 
  10  -6   3   71.79    2.50 
  11  -6   3  257.17    5.70 
  12  -6   3   35.90    2.30 
  13  -6   3  189.98    5.00 
  12   5  -3  111.99    4.00 
 -12  -5   3  110.39    4.10 
  11   5  -3  130.59    4.20 
 -11  -5   3  143.39    4.40 
  10   5  -3  226.28    5.50 
 -10  -5   3  236.98    5.70 
   9   5  -3   54.99    2.40 
  -9  -5   3   50.39    2.50 
   8   5  -3  467.35    8.90 
  -8  -5   3  437.96    8.80 
   7   5  -3   10.80    1.00 
  -7  -5   3   14.20    1.10 
  -7  -5   3   12.30    1.20 
   6   5  -3  577.54   10.60 
  -6  -5   3  567.94   10.00 
  -6  -5   3  575.44   10.50 
  -6  -5   3  590.54   10.30 
   5   5  -3   71.39    2.20 
   5   5  -3   70.79    1.70 
  -5  -5   3   75.49    2.10 
  -5  -5   3   71.99    1.70 
  -5  -5   3   76.09    2.20 
   4   5  -3 1409.76   23.00 
   4   5  -3 1380.86   23.50 
  -4  -5   3 1356.06   23.40 
  -4  -5   3 1411.66   23.00 
  -4  -5   3 1429.46   23.50 
   3   5  -3  235.58    4.60 
  -3  -5   3  230.68    4.60 
  -3  -5   3  224.98    4.20 
  -3  -5   3  226.78    4.40 
   2   5  -3 2096.49   35.10 
  -2  -5   3 2134.69   34.90 
  -2  -5   3 2110.49   35.30 
  -2  -5   3 2162.48   35.70 
   1   5  -3  496.85    8.90 
  -1  -5   3  507.15    8.60 
  -1  -5   3  500.85    8.60 
  -1  -5   3  501.65    8.90 
   0   5  -3  278.77    5.30 
   0  -5   3  281.27    5.40 
   0  -5   3  285.97    5.00 
   0  -5   3  289.77    5.10 
  -1   5  -3  151.58    3.20 
  -1   5  -3  153.18    2.80 
   1  -5   3  155.18    2.80 
   1  -5   3  152.08    3.00 
   1  -5   3  153.58    3.20 
   1  -5   3  146.49    3.10 
  -2   5  -3  368.96    6.20 
  -2   5  -3  365.96    6.70 
   2  -5   3  387.46    6.80 
   2  -5   3  362.46    6.50 
   2  -5   3  364.46    6.20 
   2  -5   3  364.06    6.70 
  -3   5  -3  287.17    5.10 
  -3   5  -3  305.57    5.50 
   3  -5   3  300.87    5.60 
   3  -5   3  290.77    5.40 
   3  -5   3  293.27    5.50 
  -4   5  -3   16.40    0.70 
  -4   5  -3   15.10    0.90 
   4  -5   3   16.00    0.90 
   4  -5   3   15.80    1.00 
  -5   5  -3  809.32   14.00 
   5  -5   3  845.92   14.30 
   5  -5   3  826.02   14.20 
   5  -5   3  853.71   14.30 
  -6   5  -3    7.00    0.60 
   6  -5   3    7.80    0.70 
   6  -5   3    6.50    0.70 
   6  -5   3    6.90    0.70 
  -7   5  -3  585.84   10.30 
   7  -5   3  580.14   10.30 
   7  -5   3  584.24   10.30 
   7  -5   3  581.54   10.40 
  -8   5  -3   30.40    1.40 
   8  -5   3   31.70    1.50 
   8  -5   3   31.10    1.50 
  -9   5  -3  562.54   10.30 
   9  -5   3  582.14   10.40 
   9  -5   3  556.14   10.30 
 -10   5  -3  229.78    5.50 
  10  -5   3  225.98    5.00 
  10  -5   3  233.28    5.10 
  11  -5   3  315.27    6.50 
  11  -5   3  304.37    6.50 
  12  -5   3  203.48    5.00 
  12  -5   3  213.08    5.10 
  13  -5   3   72.29    2.90 
  12   4  -3  175.38    5.00 
 -12  -4   3  182.58    5.20 
  11   4  -3   30.30    2.30 
 -11  -4   3   34.20    2.50 
  10   4  -3  487.55    9.70 
 -10  -4   3  503.15    9.90 
   9   4  -3    7.40    1.10 
  -9  -4   3    6.50    1.10 
   8   4  -3  284.07    6.00 
  -8  -4   3  292.07    6.10 
   7   4  -3    9.00    0.90 
  -7  -4   3   10.30    0.90 
  -7  -4   3    9.10    1.00 
   6   4  -3  968.50   15.80 
   6   4  -3  952.60   16.40 
  -6  -4   3  953.60   16.10 
  -6  -4   3  937.11   16.40 
  -6  -4   3  922.21   15.80 
   5   4  -3  288.17    5.60 
   5   4  -3  287.97    5.10 
  -5  -4   3  278.47    5.50 
  -5  -4   3  283.97    5.40 
  -5  -4   3  278.67    5.10 
   4   4  -3  493.95    8.90 
   4   4  -3  491.25    8.50 
  -4  -4   3  492.85    8.80 
  -4  -4   3  500.75    8.50 
  -4  -4   3  508.75    8.80 
   3   4  -3  392.46    7.00 
   3   4  -3  380.66    6.60 
  -3  -4   3  377.76    6.90 
  -3  -4   3  375.16    6.80 
  -3  -4   3  379.56    6.60 
  -2  -4   3   40.40    1.30 
  -2  -4   3   48.60    1.20 
  -2  -4   3   42.50    1.10 
   1   4  -3 1339.77   22.00 
  -1  -4   3 1303.27   21.70 
  -1  -4   3 1355.26   21.80 
  -1  -4   3 1289.37   22.00 
   0   4  -3  242.88    4.70 
   0  -4   3  246.38    4.70 
   0  -4   3  251.47    4.50 
   0  -4   3  254.07    4.30 
  -1   4  -3 1189.18   20.20 
   1  -4   3 1219.48   20.00 
   1  -4   3 1269.17   20.20 
   1  -4   3 1173.08   20.20 
  -2   4  -3    1.60    0.40 
   2  -4   3    1.50    0.30 
   2  -4   3    1.70    0.40 
   2  -4   3    1.80    0.40 
  -3   4  -3 1971.40   33.10 
  -3   4  -3 1978.60   33.50 
   3  -4   3 1962.10   33.30 
   3  -4   3 2135.69   34.80 
   3  -4   3 2027.00   33.20 
  -4   4  -3   19.30    0.70 
   4  -4   3   21.10    0.90 
   4  -4   3   17.30    0.90 
   4  -4   3   19.60    0.90 
  -5   4  -3  736.03   12.60 
   5  -4   3  730.13   12.80 
   5  -4   3  757.82   12.80 
   5  -4   3  768.62   12.80 
  -6   4  -3   14.70    0.90 
   6  -4   3   14.90    0.90 
   6  -4   3   14.70    1.00 
   6  -4   3   15.60    0.90 
  -7   4  -3  593.34   10.40 
   7  -4   3  594.74   10.50 
   7  -4   3  591.74   10.50 
   7  -4   3  596.34   10.30 
  -8   4  -3  175.58    3.80 
   8  -4   3  174.28    3.90 
   8  -4   3  174.28    3.80 
  -9   4  -3  333.07    6.50 
   9  -4   3  329.67    6.50 
   9  -4   3  331.67    6.50 
 -10   4  -3  205.38    4.70 
  10  -4   3  206.08    4.60 
  10  -4   3  201.98    4.50 
 -11   4  -3  104.39    3.20 
  11  -4   3   99.29    3.00 
  11  -4   3   99.99    3.10 
  12  -4   3  437.96    8.70 
  12  -4   3  419.66    8.40 
  13  -4   3   34.80    2.40 
  13   3  -3   18.80    1.90 
 -13  -3   3   17.60    2.00 
  12   3  -3  225.38    5.70 
 -12  -3   3  227.78    5.90 
  11   3  -3    2.10    1.10 
 -11  -3   3    0.90    1.10 
  10   3  -3  572.24   10.90 
 -10  -3   3  573.94   11.10 
   9   3  -3   45.80    2.10 
  -9  -3   3   41.40    2.20 
   8   3  -3  382.86    7.60 
   8   3  -3  378.66    7.40 
  -8  -3   3  380.06    7.60 
   7   3  -3  386.36    6.90 
   7   3  -3  383.86    7.40 
  -7  -3   3  382.16    7.40 
  -7  -3   3  384.96    7.00 
   6   3  -3  283.47    5.20 
   6   3  -3  291.47    5.60 
  -6  -3   3  282.57    5.20 
  -6  -3   3  280.77    5.30 
  -6  -3   3  287.37    5.70 
   5   3  -3  717.83   12.20 
   5   3  -3  702.63   11.80 
  -5  -3   3  705.73   12.20 
  -5  -3   3  700.63   12.10 
  -5  -3   3  683.93   11.80 
   4   3  -3  982.10   16.10 
   4   3  -3  970.00   16.40 
  -4  -3   3  985.40   16.10 
  -4  -3   3  943.21   16.30 
  -4  -3   3  960.10   16.40 
   3   3  -3 1220.98   20.20 
   3   3  -3 1259.67   20.50 
  -3  -3   3 1185.08   20.20 
  -3  -3   3 1234.88   20.40 
  -3  -3   3 1237.28   20.40 
   2   3  -3  936.51   15.70 
  -2  -3   3  936.31   15.60 
  -2  -3   3  927.71   15.40 
  -2  -3   3  922.91   15.50 
   1   3  -3 2697.63   46.20 
  -1  -3   3 2721.23   45.50 
  -1  -3   3 2782.92   46.10 
  -1  -3   3 2744.23   45.50 
   0   3  -3  312.17    5.90 
   0  -3   3  325.47    5.90 
   0  -3   3  337.97    5.80 
   0  -3   3  336.17    5.70 
  -1   3  -3   23.20    0.90 
   1  -3   3   24.00    0.90 
   1  -3   3   29.80    0.90 
  -2   3  -3  359.06    6.30 
   2  -3   3  370.26    6.30 
   2  -3   3  353.76    6.30 
   2  -3   3  354.26    6.20 
  -3   3  -3  482.25    8.00 
   3  -3   3  493.25    8.30 
   3  -3   3  469.45    8.20 
   3  -3   3  472.05    8.30 
  -4   3  -3  149.99    2.80 
   4  -3   3  150.48    3.00 
   4  -3   3  150.08    3.00 
   4  -3   3  152.68    3.00 
  -5   3  -3  537.35    9.40 
   5  -3   3  544.15    9.50 
   5  -3   3  551.34    9.50 
   5  -3   3  557.84    9.40 
  -6   3  -3  737.93   12.60 
   6  -3   3  734.13   12.70 
   6  -3   3  739.43   12.60 
   6  -3   3  729.03   12.40 
  -7   3  -3  515.75    9.20 
   7  -3   3  513.75    9.10 
   7  -3   3  515.85    9.30 
  -8   3  -3  422.96    7.90 
   8  -3   3  420.96    7.80 
   8  -3   3  431.86    8.00 
  -9   3  -3  338.97    6.80 
   9  -3   3  346.97    6.60 
   9  -3   3  349.47    6.80 
 -10   3  -3  441.26    8.40 
  10  -3   3  430.26    8.20 
  10  -3   3  438.46    8.50 
 -11   3  -3   10.10    1.20 
  11  -3   3   12.10    1.30 
  11  -3   3   11.20    1.10 
 -12   3  -3  253.67    5.90 
  12  -3   3  261.17    6.00 
  13  -3   3    0.50    1.10 
  13   2  -3   -0.20    1.10 
 -13  -2   3    0.90    1.30 
  12   2  -3  236.78    5.70 
 -12  -2   3  234.28    6.00 
  11   2  -3   61.09    2.60 
 -11  -2   3   58.99    2.90 
  10   2  -3  383.96    7.60 
 -10  -2   3  369.96    7.80 
   9   2  -3  186.18    4.30 
   9   2  -3  181.48    3.90 
  -9  -2   3  183.38    4.50 
   8   2  -3  454.85    8.20 
   8   2  -3  463.75    8.60 
  -8  -2   3  458.05    8.80 
  -8  -2   3  455.65    8.30 
   7   2  -3  461.05    8.70 
   7   2  -3  480.05    8.40 
  -7  -2   3  479.95    8.90 
  -7  -2   3  481.45    8.50 
   6   2  -3  317.47    6.00 
   6   2  -3  316.27    5.70 
  -6  -2   3  314.57    5.80 
  -6  -2   3  311.87    6.10 
   5   2  -3  189.88    3.80 
   5   2  -3  186.98    3.60 
  -5  -2   3  189.98    3.70 
  -5  -2   3  186.68    3.90 
  -5  -2   3  192.98    3.60 
   4   2  -3   12.00    0.80 
   4   2  -3    9.20    0.60 
  -4  -2   3    8.50    0.60 
  -4  -2   3    8.50    0.70 
  -4  -2   3    9.60    0.80 
   3   2  -3 1015.80   17.10 
   3   2  -3 1032.50   16.90 
  -3  -2   3 1044.50   17.10 
  -3  -2   3 1023.40   16.90 
  -3  -2   3 1008.00   17.10 
   2   2  -3   29.40    1.00 
   2   2  -3   28.10    0.80 
  -2  -2   3   29.20    0.90 
  -2  -2   3   28.10    0.80 
   1   2  -3  836.22   14.50 
  -1  -2   3  873.41   14.30 
  -1  -2   3  887.01   14.40 
  -1  -2   3  857.41   14.20 
   0   2  -3   76.99    1.80 
   0  -2   3   77.89    1.60 
   0  -2   3   82.29    1.70 
  -1   2  -3 9771.12  160.78 
   1  -2   3 9423.26  176.48 
   1  -2   3 9896.51  160.78 
   1  -2   3 9999.00  182.18 
   2  -2   3  620.04   10.40 
   2  -2   3  617.14   10.30 
   2  -2   3  614.54   10.30 
  -3   2  -3  946.21   15.40 
   3  -2   3  950.10   15.70 
   3  -2   3  927.11   15.60 
   3  -2   3  932.61   15.50 
  -4   2  -3  108.59    2.20 
   4  -2   3  103.19    2.30 
   4  -2   3  103.29    2.10 
   4  -2   3  107.69    2.20 
  -5   2  -3  199.48    3.80 
   5  -2   3  205.68    3.80 
   5  -2   3  195.38    3.60 
   5  -2   3  200.98    3.90 
  -6   2  -3  291.57    5.50 
   6  -2   3  290.67    5.20 
   6  -2   3  293.87    5.60 
   6  -2   3  299.27    5.40 
  -7   2  -3   79.19    2.10 
   7  -2   3   75.29    2.00 
   7  -2   3   74.89    2.10 
  -8   2  -3  722.23   12.90 
   8  -2   3  735.83   12.70 
   8  -2   3  740.73   13.00 
  -9   2  -3    6.10    0.90 
   9  -2   3    3.00    0.80 
   9  -2   3    3.70    0.70 
 -10   2  -3  835.52   14.90 
  10  -2   3  833.32   14.70 
  10  -2   3  842.02   15.00 
 -11   2  -3   17.50    1.40 
  11  -2   3   15.30    1.40 
 -12   2  -3  144.09    4.10 
  12  -2   3  149.79    4.20 
 -13   2  -3   11.60    1.50 
  13  -2   3   12.30    1.60 
  13   1  -3   20.80    1.80 
 -13  -1   3   16.60    1.80 
  12   1  -3  251.47    5.90 
 -12  -1   3  253.87    6.30 
  11   1  -3  121.19    3.50 
 -11  -1   3  123.39    3.90 
  10   1  -3  121.89    3.30 
  10   1  -3  115.99    3.00 
 -10  -1   3  121.49    3.60 
   9   1  -3  491.15    9.10 
   9   1  -3  488.75    8.80 
  -9  -1   3  480.45    9.40 
   8   1  -3  346.37    6.50 
   8   1  -3  350.76    6.60 
   8   1  -3  351.96    6.70 
  -8  -1   3  346.47    6.50 
  -8  -1   3  352.56    7.00 
   7   1  -3 1631.24   27.30 
   7   1  -3 1653.83   27.20 
   7   1  -3 1630.34   27.10 
  -7  -1   3 1597.14   27.10 
  -7  -1   3 1657.63   27.60 
   6   1  -3    3.60    0.50 
   6   1  -3    3.60    0.50 
   6   1  -3    5.60    0.50 
  -6  -1   3    3.00    0.50 
  -6  -1   3    2.20    0.60 
   5   1  -3  641.84   10.90 
   5   1  -3  642.64   11.10 
  -5  -1   3  634.64   11.00 
  -5  -1   3  634.74   11.20 
  -5  -1   3  654.93   11.00 
   4   1  -3   80.49    1.90 
   4   1  -3   83.09    1.80 
  -4  -1   3   82.09    1.90 
  -4  -1   3   80.49    1.80 
   3   1  -3  848.32   14.00 
   3   1  -3  822.22   13.80 
  -3  -1   3  828.72   13.80 
  -3  -1   3  830.82   14.00 
  -3  -1   3  829.22   14.00 
   2   1  -3   46.10    1.20 
   2   1  -3   45.30    1.10 
  -2  -1   3   44.40    1.20 
  -2  -1   3   46.90    1.20 
  -2  -1   3   45.60    1.10 
   1   1  -3  353.56    6.20 
  -1  -1   3  348.47    6.20 
  -1  -1   3  353.86    6.10 
  -1  -1   3  364.96    6.20 
  -1  -1   3  364.56    6.10 
   0   1  -3  135.29    2.60 
   0  -1   3  130.09    2.60 
   0  -1   3  136.69    2.50 
   1  -1   3 3111.99   54.69 
   1  -1   3 3358.06   54.59 
   1  -1   3 3381.26   54.79 
  -2   1  -3   28.20    0.70 
   2  -1   3   27.20    0.70 
   2  -1   3   26.90    0.90 
   2  -1   3   27.00    0.80 
  -3   1  -3   86.99    1.80 
   3  -1   3   87.49    1.80 
   3  -1   3   85.49    1.90 
  -4   1  -3 1031.90   17.30 
   4  -1   3 1027.20   17.40 
   4  -1   3 1066.69   17.20 
  -5   1  -3  237.68    4.50 
   5  -1   3  235.48    4.60 
   5  -1   3  242.38    4.40 
  -6   1  -3 1390.76   23.20 
   6  -1   3 1435.56   23.00 
   6  -1   3 1336.47   23.20 
  -7   1  -3   24.10    1.20 
   7  -1   3   23.60    1.30 
   7  -1   3   23.90    1.00 
  -8   1  -3  653.23   11.80 
   8  -1   3  664.63   11.50 
   8  -1   3  668.53   11.90 
  -9   1  -3    4.60    0.90 
   9  -1   3    6.70    1.00 
 -10   1  -3  748.93   13.60 
  10  -1   3  743.83   13.60 
 -11   1  -3   18.50    1.50 
  11  -1   3   14.10    1.40 
 -12   1  -3  204.18    5.20 
  12  -1   3  197.98    5.10 
 -13   1  -3  115.69    3.90 
  13  -1   3  112.79    3.90 
  13   0  -3   29.70    2.30 
 -13   0   3   31.00    2.40 
  12   0  -3  204.68    4.90 
 -12   0   3  190.28    5.30 
  11   0  -3  187.28    4.30 
  11   0  -3  187.98    4.50 
 -11   0   3  187.28    5.00 
  10   0  -3  100.59    2.90 
  10   0  -3   97.69    2.80 
 -10   0   3  107.69    3.40 
   9   0  -3  996.60   17.20 
   9   0  -3 1013.10   17.30 
  -9   0   3  970.70   17.30 
  -9   0   3 1018.70   17.80 
   8   0  -3    5.50    0.70 
   8   0  -3    5.50    0.70 
   8   0  -3    7.00    0.80 
  -8   0   3    5.20    0.90 
  -8   0   3    6.20    0.70 
   7   0  -3  957.60   16.20 
   7   0  -3  967.60   16.20 
   7   0  -3  954.60   16.20 
  -7   0   3  945.21   16.20 
  -7   0   3  938.91   16.60 
   6   0  -3  199.18    4.00 
   6   0  -3  193.68    3.90 
   6   0  -3  195.08    3.90 
  -6   0   3  196.38    4.20 
  -6   0   3  194.58    3.90 
   5   0  -3 1115.29   18.80 
   5   0  -3 1116.19   18.70 
   5   0  -3 1141.19   18.80 
  -5   0   3 1117.69   19.00 
  -5   0   3 1131.29   18.80 
   4   0  -3   63.29    1.50 
   4   0  -3   65.39    1.60 
   4   0  -3   63.99    1.60 
  -4   0   3   64.99    1.70 
  -4   0   3   62.39    1.60 
  -4   0   3   64.59    1.60 
   3   0  -3  441.36    7.60 
   3   0  -3  439.66    7.70 
   3   0  -3  449.56    7.60 
  -3   0   3  457.45    7.70 
  -3   0   3  433.06    7.60 
  -3   0   3  433.06    7.80 
   2   0  -3  280.17    5.00 
   2   0  -3  287.37    5.00 
  -2   0   3  297.67    5.10 
  -2   0   3  276.87    5.10 
  -2   0   3  289.67    5.00 
   1   0  -3  869.91   13.90 
   1   0  -3  801.82   14.00 
  -1   0   3  875.81   13.90 
  -1   0   3  842.22   14.00 
  -1   0   3  820.62   14.00 
   0   0  -3  182.78    3.20 
   0   0   3  172.28    3.20 
   0   0   3  178.48    3.30 
   0   0   3  178.08    3.20 
   0   0   3  178.58    3.20 
  -1   0  -3 1052.79   18.10 
   1   0   3 1146.49   18.50 
   1   0   3 1088.29   17.90 
   1   0   3 1080.29   18.00 
   1   0   3 1069.99   18.00 
  -2   0  -3 1053.79   17.80 
   2   0   3 1075.09   17.70 
   2   0   3 1104.69   17.80 
   2   0   3 1073.79   17.80 
  -3   0  -3  481.35    8.20 
   3   0   3  481.55    8.00 
   3   0   3  475.95    8.30 
  -4   0  -3  808.52   13.70 
   4   0   3  816.92   13.80 
   4   0   3  818.12   13.50 
  -5   0  -3   57.69    1.60 
   5   0   3   55.39    1.60 
   5   0   3   58.99    1.40 
  -6   0  -3  384.26    7.10 
   6   0   3  396.36    6.80 
   6   0   3  384.26    7.20 
  -7   0  -3   45.50    1.70 
   7   0   3   45.50    1.70 
   7   0   3   48.30    1.40 
  -8   0  -3  729.83   13.10 
   8   0   3  745.83   13.10 
  -9   0  -3  254.37    5.60 
   9   0   3  265.47    5.60 
 -10   0  -3  468.95    9.30 
  10   0   3  485.65    9.30 
 -11   0  -3  199.08    4.90 
  11   0   3  187.48    4.80 
 -12   0  -3  251.57    6.10 
  12   0   3  255.97    6.10 
 -13   0  -3  160.58    4.80 
  13   0   3  162.88    4.80 
 -13   1   3  154.48    4.90 
  12  -1  -3   41.50    2.20 
  12  -1  -3   44.80    2.20 
  11  -1  -3  319.37    6.70 
  11  -1  -3  334.27    6.80 
 -11   1   3  338.17    7.40 
  10  -1  -3   86.19    2.60 
  10  -1  -3   89.19    2.60 
 -10   1   3   88.59    3.10 
   9  -1  -3  522.05    9.60 
   9  -1  -3  525.55   10.10 
   9  -1  -3  530.45    9.50 
  -9   1   3  524.25    9.60 
  -9   1   3  524.85   10.10 
   8  -1  -3    3.20    0.60 
   8  -1  -3    2.00    0.60 
   8  -1  -3    1.90    0.60 
  -8   1   3    1.90    0.60 
  -8   1   3    2.70    0.80 
   7  -1  -3 1123.79   18.80 
   7  -1  -3 1109.79   18.90 
   7  -1  -3 1110.19   18.90 
  -7   1   3 1102.69   19.20 
  -7   1   3 1128.59   18.90 
   6  -1  -3  368.56    6.60 
   6  -1  -3  371.66    6.70 
   6  -1  -3  362.96    6.50 
  -6   1   3  365.86    6.70 
  -6   1   3  349.17    6.90 
   5  -1  -3  842.52   14.00 
   5  -1  -3  834.82   14.10 
   5  -1  -3  839.72   14.30 
  -5   1   3  824.22   14.20 
  -5   1   3  835.22   14.40 
   4  -1  -3  333.77    6.00 
   4  -1  -3  333.17    6.10 
   4  -1  -3  338.17    5.80 
  -4   1   3  328.47    6.10 
  -4   1   3  333.97    6.20 
   3  -1  -3  721.03   12.30 
   3  -1  -3  718.73   12.00 
   3  -1  -3  725.93   12.10 
  -3   1   3  722.63   12.30 
  -3   1   3  746.43   12.20 
  -3   1   3  703.73   12.40 
   2  -1  -3  624.14   10.20 
   2  -1  -3  622.44   10.50 
   2  -1  -3  614.54   10.30 
  -2   1   3  622.74   10.60 
  -2   1   3  590.74   10.50 
   1  -1  -3 1409.76   22.40 
   1  -1  -3 1316.37   22.20 
   1  -1  -3 1341.47   22.40 
  -1   1   3 1405.26   22.90 
  -1   1   3 1318.77   22.50 
  -1   1   3 1358.06   22.50 
   0  -1  -3 1581.04   27.70 
   0  -1  -3 1634.04   27.00 
   0   1   3 1668.63   27.10 
   0   1   3 1752.32   28.10 
   0   1   3 1546.65   26.80 
   0   1   3 1592.04   27.10 
  -1  -1  -3  216.18    3.80 
  -1  -1  -3  217.78    3.70 
  -1  -1  -3  206.48    4.00 
   1   1   3  214.18    3.70 
   1   1   3  216.58    3.80 
   1   1   3  210.48    4.00 
   1   1   3  214.28    3.80 
  -2  -1  -3 1543.65   24.80 
  -2  -1  -3 1461.95   24.60 
   2   1   3 1473.45   24.70 
   2   1   3 1499.55   24.60 
   2   1   3 1419.56   24.80 
   2   1   3 1541.95   24.50 
  -3  -1  -3  112.69    2.50 
   3   1   3  110.89    2.10 
   3   1   3  117.09    2.40 
  -4  -1  -3  847.92   14.50 
   4   1   3  842.22   14.40 
   4   1   3  866.21   14.00 
  -5  -1  -3  105.39    2.60 
   5   1   3  109.49    2.10 
   5   1   3  108.99    2.50 
  -6  -1  -3  792.42   13.80 
   6   1   3  791.82   13.80 
   6   1   3  799.02   13.30 
  -7  -1  -3  119.79    3.00 
   7   1   3  121.59    3.00 
  -8  -1  -3  465.25    8.90 
   8   1   3  475.35    8.90 
  -9  -1  -3   24.20    1.70 
   9   1   3   24.20    1.70 
 -10  -1  -3  157.68    4.20 
  10   1   3  167.28    4.20 
 -11  -1  -3  289.77    6.60 
  11   1   3  299.07    6.60 
 -12  -1  -3  145.79    4.40 
  12   1   3  148.89    4.40 
 -13  -1  -3  243.78    6.20 
  13   1   3  237.98    6.10 
  13  -2  -3  185.78    4.80 
 -13   2   3  189.78    5.50 
  12  -2  -3    1.50    1.00 
 -12   2   3    0.80    1.10 
  11  -2  -3  386.16    7.70 
 -11   2   3  389.56    8.30 
  10  -2  -3   32.70    1.80 
  10  -2  -3   31.80    1.60 
 -10   2   3   31.50    2.00 
   9  -2  -3  445.06    8.20 
   9  -2  -3  448.36    8.40 
   9  -2  -3  443.66    8.40 
  -9   2   3  441.36    8.80 
  -9   2   3  450.15    8.40 
   8  -2  -3  118.89    3.00 
   8  -2  -3  123.09    3.00 
   8  -2  -3  120.19    2.70 
  -8   2   3  116.09    3.30 
  -8   2   3  115.19    3.00 
   7  -2  -3  436.56    7.60 
   7  -2  -3  419.96    7.90 
   7  -2  -3  429.76    7.80 
  -7   2   3  438.66    8.20 
  -7   2   3  416.46    7.90 
   6  -2  -3  284.77    5.00 
   6  -2  -3  284.27    5.30 
   6  -2  -3  278.37    5.40 
  -6   2   3  274.37    5.60 
  -6   2   3  268.17    5.40 
   5  -2  -3  662.13   10.90 
   5  -2  -3  654.53   11.40 
   5  -2  -3  637.34   11.20 
  -5   2   3  633.84   11.50 
  -5   2   3  668.03   11.40 
   4  -2  -3  978.60   16.60 
   4  -2  -3  993.10   16.10 
  -4   2   3  983.40   16.60 
  -4   2   3  966.10   16.70 
   3  -2  -3  875.31   14.30 
   3  -2  -3  857.31   14.70 
   3  -2  -3  867.11   14.50 
  -3   2   3  897.11   14.80 
  -3   2   3  848.92   14.80 
   2  -2  -3 2383.16   40.70 
   2  -2  -3 2442.46   39.30 
  -2   2   3 2321.77   39.50 
  -2   2   3 2325.37   40.40 
   1  -2  -3   77.89    1.60 
  -1   2   3   79.29    1.80 
  -1   2   3   76.49    1.90 
  -1   2   3   79.29    1.60 
   0  -2  -3  373.56    6.50 
   0  -2  -3  357.86    6.30 
   0   2   3  367.06    6.70 
   0   2   3  386.36    6.50 
   0   2   3  362.66    6.30 
   0   2   3  381.86    6.30 
  -1  -2  -3  160.38    3.30 
  -1  -2  -3  171.48    2.90 
  -1  -2  -3  167.38    3.20 
   1   2   3  167.18    2.90 
   1   2   3  166.78    3.40 
   1   2   3  168.28    3.20 
   1   2   3  168.98    3.10 
  -2  -2  -3  979.90   15.70 
  -2  -2  -3  974.90   15.90 
  -2  -2  -3  953.70   16.20 
   2   2   3  952.80   15.60 
   2   2   3  933.21   15.90 
   2   2   3  956.20   16.20 
  -3  -2  -3   26.40    0.80 
  -3  -2  -3   23.80    1.10 
   3   2   3   25.50    1.10 
   3   2   3   25.50    1.00 
  -4  -2  -3  604.74   10.70 
   4   2   3  614.44   10.60 
  -5  -2  -3  515.15    9.30 
   5   2   3  510.25    9.20 
  -6  -2  -3  284.37    5.70 
   6   2   3  289.17    5.70 
  -7  -2  -3  285.07    5.80 
   7   2   3  279.37    5.70 
  -8  -2  -3  119.49    3.30 
   8   2   3  119.79    3.20 
  -9  -2  -3  469.45    9.20 
   9   2   3  464.65    9.10 
 -10  -2  -3   34.00    2.20 
  10   2   3   33.30    2.10 
 -11  -2  -3  515.05   10.30 
  11   2   3  507.85   10.20 
 -12  -2  -3   26.20    2.10 
  12   2   3   23.20    1.90 
  13  -3  -3  214.28    5.30 
 -13   3   3  226.38    6.00 
  12  -3  -3    6.80    1.20 
 -12   3   3    7.20    1.40 
  11  -3  -3  388.06    7.90 
 -11   3   3  398.36    8.40 
  10  -3  -3  127.09    3.40 
 -10   3   3  126.89    3.40 
 -10   3   3  127.49    3.80 
   9  -3  -3  273.37    5.80 
   9  -3  -3  284.47    5.80 
  -9   3   3  285.87    5.90 
  -9   3   3  283.57    6.20 
   8  -3  -3   56.29    1.90 
   8  -3  -3   51.69    2.00 
  -8   3   3   53.49    2.00 
  -8   3   3   54.59    2.20 
   7  -3  -3  234.08    4.70 
   7  -3  -3  234.28    4.30 
   7  -3  -3  227.88    4.80 
  -7   3   3  231.08    5.00 
  -7   3   3  227.88    4.80 
   6  -3  -3  460.55    8.50 
   6  -3  -3  467.95    7.90 
   6  -3  -3  455.95    8.40 
  -6   3   3  473.75    8.60 
  -6   3   3  462.35    8.70 
   5  -3  -3   99.29    2.50 
   5  -3  -3   99.79    1.90 
  -5   3   3   95.29    2.60 
  -5   3   3   96.09    2.50 
   4  -3  -3 1078.99   18.40 
   4  -3  -3 1115.69   18.20 
  -4   3   3 1084.09   18.40 
  -4   3   3 1070.79   18.60 
   3  -3  -3    8.70    0.60 
   3  -3  -3    5.90    0.60 
  -3   3   3    6.70    0.70 
  -3   3   3    7.00    0.70 
   2  -3  -3 1165.28   19.30 
   2  -3  -3 1161.78   19.10 
  -2   3   3 1138.49   19.50 
  -2   3   3 1140.59   19.30 
   1  -3  -3  184.48    3.60 
   1  -3  -3  177.08    3.30 
  -1   3   3  178.38    3.70 
  -1   3   3  181.58    3.60 
   0  -3  -3 1353.86   22.10 
   0  -3  -3 1349.16   22.30 
   0  -3  -3 1355.56   22.50 
   0   3   3 1360.56   22.50 
   0   3   3 1287.77   21.90 
  -1  -3  -3  145.49    2.90 
  -1  -3  -3  142.99    3.10 
  -1  -3  -3  148.49    2.60 
   1   3   3  146.29    2.80 
   1   3   3  146.89    3.20 
  -2  -3  -3  918.91   15.90 
  -2  -3  -3  950.00   15.60 
   2   3   3  938.11   15.60 
   2   3   3  917.51   15.90 
  -3  -3  -3   91.99    2.00 
  -3  -3  -3   98.09    2.40 
   3   3   3   88.19    2.10 
   3   3   3   99.59    2.40 
  -4  -3  -3  596.84   10.20 
  -4  -3  -3  610.04   10.80 
   4   3   3  615.84   10.60 
  -5  -3  -3  240.78    5.00 
   5   3   3  235.78    4.80 
  -6  -3  -3  331.47    6.70 
   6   3   3  336.97    6.50 
  -7  -3  -3  405.06    7.90 
   7   3   3  402.66    7.80 
  -8  -3  -3   10.30    1.20 
   8   3   3   12.20    1.20 
  -9  -3  -3  610.14   11.70 
   9   3   3  617.44   11.50 
 -10  -3  -3    4.70    1.20 
  10   3   3    4.00    1.10 
 -11  -3  -3  357.46    7.90 
  11   3   3  356.86    7.80 
 -12  -3  -3    4.50    1.40 
  12   3   3    3.90    1.30 
  13  -4  -3  113.19    3.70 
 -13   4   3  106.59    4.10 
  12  -4  -3   72.39    2.90 
 -12   4   3   71.09    3.30 
  11  -4  -3  122.39    3.60 
 -11   4   3  124.49    4.00 
  10  -4  -3  236.48    5.30 
  10  -4  -3  231.18    5.30 
 -10   4   3  238.48    5.70 
   9  -4  -3   51.99    2.10 
   9  -4  -3   49.10    2.10 
  -9   4   3   51.49    2.40 
   8  -4  -3  685.13   12.30 
   8  -4  -3  697.63   12.50 
  -8   4   3  702.93   12.50 
  -8   4   3  670.53   12.70 
   7  -4  -3   93.79    2.60 
   7  -4  -3   92.19    2.70 
  -7   4   3   96.89    2.70 
  -7   4   3   96.29    2.90 
   6  -4  -3  910.31   15.70 
   6  -4  -3  889.01   15.50 
  -6   4   3  904.61   15.70 
  -6   4   3  893.31   15.90 
   5  -4  -3  266.67    5.10 
   5  -4  -3  261.67    5.30 
  -5   4   3  271.07    5.40 
  -5   4   3  250.77    5.40 
   4  -4  -3 1262.97   21.10 
   4  -4  -3 1276.67   21.50 
  -4   4   3 1262.57   21.40 
  -4   4   3 1258.27   21.60 
   3  -4  -3   87.19    2.30 
   3  -4  -3   95.19    2.10 
  -3   4   3   95.19    2.40 
  -3   4   3   91.29    2.50 
   2  -4  -3  929.91   15.40 
   2  -4  -3  914.81   15.80 
  -2   4   3  918.41   15.90 
   1  -4  -3  159.78    3.30 
   1  -4  -3  157.68    2.90 
  -1   4   3  147.09    2.80 
  -1   4   3  150.68    3.40 
   0  -4  -3  348.47    6.00 
   0  -4  -3  353.56    6.40 
   0   4   3  345.37    6.00 
  -1  -4  -3  159.68    3.30 
  -1  -4  -3  159.18    3.50 
  -1  -4  -3  160.08    2.90 
   1   4   3  164.18    3.60 
   1   4   3  159.68    3.10 
  -2  -4  -3  214.58    4.10 
  -2  -4  -3  212.28    3.70 
  -2  -4  -3  209.78    4.40 
   2   4   3  221.78    4.10 
   2   4   3  214.18    4.50 
  -3  -4  -3  440.76    7.80 
  -3  -4  -3  445.46    8.30 
   3   4   3  443.46    8.30 
   3   4   3  455.15    7.90 
  -4  -4  -3  141.69    3.40 
  -4  -4  -3  145.19    2.90 
   4   4   3  142.89    3.10 
  -5  -4  -3  606.24   11.10 
   5   4   3  614.44   10.90 
  -6  -4  -3    2.30    0.80 
   6   4   3    1.90    0.70 
  -7  -4  -3  562.14   10.50 
   7   4   3  542.35   10.20 
   8   4   3    1.30    0.80 
  -9  -4  -3  515.35   10.20 
   9   4   3  514.65   10.00 
 -10  -4  -3   40.60    2.60 
  10   4   3   37.60    2.40 
 -11  -4  -3  295.07    7.00 
  11   4   3  282.67    6.70 
 -12  -4  -3   40.70    3.00 
  12   4   3   44.30    2.90 
  13  -5  -3  129.39    4.10 
 -13   5   3  123.99    4.50 
  12  -5  -3  137.79    4.10 
 -12   5   3  145.19    4.50 
  11  -5  -3  116.79    3.60 
 -11   5   3  119.39    4.00 
  10  -5  -3  297.07    6.40 
  10  -5  -3  292.47    6.50 
 -10   5   3  309.87    6.90 
   9  -5  -3   28.70    1.80 
   9  -5  -3   29.10    1.90 
  -9   5   3   27.60    2.00 
   8  -5  -3  387.76    7.50 
   8  -5  -3  377.96    7.70 
  -8   5   3  391.56    7.90 
   7  -5  -3   30.10    1.70 
   7  -5  -3   31.10    1.60 
  -7   5   3   33.80    1.90 
   6  -5  -3  576.24   10.50 
   6  -5  -3  568.84   10.20 
  -6   5   3  555.44   10.60 
   5  -5  -3   65.79    2.00 
   5  -5  -3   75.39    2.30 
  -5   5   3   74.19    2.40 
   4  -5  -3  573.74   10.00 
   4  -5  -3  584.14   10.40 
  -4   5   3  549.85   10.40 
   3  -5  -3  534.95    9.20 
   3  -5  -3  528.45    9.60 
  -3   5   3  506.25    9.60 
   2  -5  -3  643.94   11.10 
   2  -5  -3  664.63   11.60 
  -2   5   3  638.34   11.60 
   1  -5  -3  536.65    9.70 
   1  -5  -3  552.14    9.90 
   1  -5  -3  535.95    9.20 
  -1   5   3  532.45    9.80 
   0  -5  -3  336.67    6.40 
   0  -5  -3  332.77    6.50 
   0  -5  -3  338.27    5.90 
   0   5   3  339.07    6.60 
   0   5   3  342.27    5.80 
  -1  -5  -3 1254.57   20.90 
  -1  -5  -3 1215.88   21.10 
  -1  -5  -3 1250.57   20.30 
   1   5   3 1223.48   21.20 
   1   5   3 1254.67   20.50 
  -2  -5  -3   97.99    2.70 
  -2  -5  -3   95.09    2.40 
   2   5   3   96.59    2.20 
   2   5   3   95.59    2.70 
  -3  -5  -3  397.56    7.60 
  -3  -5  -3  395.66    7.20 
   3   5   3  386.06    7.60 
   3   5   3  398.96    7.20 
  -4  -5  -3   46.20    1.50 
  -4  -5  -3   45.90    1.90 
   4   5   3   42.30    1.50 
  -5  -5  -3  224.98    5.00 
   5   5   3  215.78    4.60 
  -6  -5  -3   67.99    2.50 
   6   5   3   67.09    2.20 
  -7  -5  -3  473.75    9.40 
   7   5   3  472.45    9.10 
  -8  -5  -3    5.90    1.20 
   8   5   3    5.00    1.00 
  -9  -5  -3  287.57    6.70 
   9   5   3  289.27    6.50 
 -10  -5  -3  124.79    4.20 
  10   5   3  114.99    3.80 
 -11  -5  -3  148.29    4.80 
  11   5   3  145.09    4.50 
  12  -6  -3  185.18    5.00 
 -12   6   3  189.18    5.40 
  11  -6  -3    0.30    1.00 
 -11   6   3    0.60    1.10 
  10  -6  -3  240.88    5.60 
  10  -6  -3  247.78    5.80 
 -10   6   3  251.97    6.10 
   9  -6  -3   -0.10    0.90 
   9  -6  -3   -0.50    0.80 
  -9   6   3    3.00    1.10 
   8  -6  -3  481.45    9.10 
   8  -6  -3  480.55    9.40 
  -8   6   3  472.15    9.50 
   7  -6  -3    1.30    0.80 
   7  -6  -3    1.50    0.70 
  -7   6   3    0.70    0.80 
   6  -6  -3  510.75    9.80 
   6  -6  -3  514.75    9.40 
  -6   6   3  509.85    9.80 
   5  -6  -3   62.89    2.00 
   5  -6  -3   61.89    2.30 
  -5   6   3   62.89    2.30 
   4  -6  -3  813.92   14.50 
   4  -6  -3  812.22   14.00 
  -4   6   3  809.12   14.50 
   3  -6  -3  133.49    3.40 
   3  -6  -3  137.09    3.00 
  -3   6   3  130.39    3.40 
   2  -6  -3  620.74   10.60 
   2  -6  -3  618.14   11.20 
   2  -6  -3  607.54   11.20 
  -2   6   3  620.14   11.30 
   1  -6  -3  469.95    8.80 
   1  -6  -3  484.55    9.00 
   1  -6  -3  468.85    8.20 
  -1   6   3  477.95    9.00 
   0  -6  -3   88.19    2.40 
   0  -6  -3   81.79    1.80 
   0  -6  -3   82.59    2.50 
   0   6   3   80.79    2.50 
  -1  -6  -3  612.24   11.20 
  -1  -6  -3  619.64   11.00 
   1   6   3  606.14   11.20 
   1   6   3  614.44   10.50 
  -2  -6  -3    4.30    0.70 
  -2  -6  -3    4.10    0.80 
   2   6   3    3.80    0.80 
   2   6   3    4.20    0.50 
  -3  -6  -3  439.16    8.10 
  -3  -6  -3  462.45    8.60 
   3   6   3  429.46    8.00 
   3   6   3  444.86    8.60 
  -4  -6  -3   87.79    2.80 
   4   6   3   92.79    2.50 
  -5  -6  -3  519.75   10.00 
   5   6   3  508.25    9.50 
  -6  -6  -3  149.49    4.10 
   6   6   3  145.89    3.70 
  -7  -6  -3  301.97    6.80 
   7   6   3  300.17    6.40 
  -8  -6  -3   98.79    3.60 
   8   6   3   96.39    3.20 
  -9  -6  -3  245.78    6.20 
   9   6   3  241.98    5.80 
 -10  -6  -3   92.39    3.80 
  10   6   3   90.19    3.50 
  12  -7  -3  168.18    4.80 
 -12   7   3  164.88    5.10 
  11  -7  -3    4.20    1.30 
  11  -7  -3    3.00    1.20 
 -11   7   3    3.70    1.30 
  10  -7  -3  207.38    5.40 
  10  -7  -3  216.68    5.20 
 -10   7   3  215.88    5.60 
   9  -7  -3   16.50    1.40 
   9  -7  -3   20.30    1.70 
  -9   7   3   20.30    1.80 
   8  -7  -3  266.97    5.80 
   8  -7  -3  281.17    6.30 
  -8   7   3  271.57    6.30 
   7  -7  -3   66.89    2.40 
   7  -7  -3   65.79    2.70 
  -7   7   3   66.39    2.70 
   6  -7  -3  105.19    3.30 
   6  -7  -3  107.79    2.90 
  -6   7   3  111.89    3.30 
   5  -7  -3  276.07    6.00 
   5  -7  -3  277.37    5.50 
  -5   7   3  271.57    6.00 
   4  -7  -3  126.99    3.00 
   4  -7  -3  131.39    3.50 
  -4   7   3  130.09    3.50 
   3  -7  -3  778.42   13.30 
   3  -7  -3  768.22   13.90 
  -3   7   3  768.12   13.90 
   2  -7  -3    2.50    0.80 
   2  -7  -3    2.20    0.50 
   2  -7  -3    2.80    0.80 
  -2   7   3    1.70    0.70 
   1  -7  -3 1018.30   17.90 
   1  -7  -3 1030.50   18.00 
   1  -7  -3 1043.60   17.20 
  -1   7   3 1011.60   18.00 
   0  -7  -3  188.18    4.30 
   0  -7  -3  183.18    4.40 
   0   7   3  182.78    4.40 
  -1  -7  -3  586.34   10.80 
  -1  -7  -3  563.94   10.50 
   1   7   3  577.24   10.80 
  -2  -7  -3    2.10    0.80 
  -2  -7  -3    1.20    0.60 
   2   7   3    1.40    0.80 
  -3  -7  -3  301.97    6.10 
  -3  -7  -3  308.17    6.50 
   3   7   3  305.67    5.90 
   3   7   3  310.67    6.60 
  -4  -7  -3    3.70    1.00 
   4   7   3    5.30    0.80 
  -5  -7  -3  328.27    7.20 
   5   7   3  346.17    6.70 
  -6  -7  -3  204.38    5.20 
   6   7   3  204.28    4.70 
  -7  -7  -3  187.78    5.10 
   7   7   3  189.78    4.70 
  -8  -7  -3  343.97    7.90 
   8   7   3  355.06    7.50 
  -9  -7  -3   43.30    3.00 
   9   7   3   49.10    2.70 
 -10  -7  -3  224.98    6.20 
  10   7   3  228.68    5.90 
  11  -8  -3   27.70    2.10 
  11  -8  -3   30.70    2.60 
 -11   8   3   38.30    2.80 
  10  -8  -3  197.68    5.10 
  10  -8  -3  200.58    5.40 
 -10   8   3  202.88    5.40 
   9  -8  -3   56.99    2.60 
   9  -8  -3   56.19    2.80 
  -9   8   3   58.99    2.90 
   8  -8  -3  365.66    7.90 
   8  -8  -3  364.86    7.50 
  -8   8   3  366.66    7.90 
   7  -8  -3  429.76    8.30 
   7  -8  -3  402.56    8.70 
  -7   8   3  434.16    8.70 
   6  -8  -3  139.19    4.00 
   6  -8  -3  131.09    3.50 
  -6   8   3  139.39    3.90 
   5  -8  -3  299.47    6.00 
   5  -8  -3  298.17    6.60 
  -5   8   3  292.77    6.40 
   4  -8  -3   27.90    1.50 
   4  -8  -3   26.80    1.90 
  -4   8   3   30.10    1.80 
   3  -8  -3  401.76    8.10 
   3  -8  -3  410.16    7.50 
   3  -8  -3  401.06    8.20 
  -3   8   3  400.76    8.10 
   2  -8  -3    3.20    0.90 
   2  -8  -3    2.80    0.60 
   2  -8  -3    3.20    0.90 
  -2   8   3    3.20    0.90 
   1  -8  -3  247.58    5.50 
   1  -8  -3  247.18    5.50 
  -1   8   3  242.38    5.50 
   0  -8  -3   30.20    1.80 
   0  -8  -3   30.60    1.90 
   0   8   3   28.50    1.80 
  -1  -8  -3  195.08    4.80 
  -1  -8  -3  200.18    4.60 
   1   8   3  201.38    4.80 
  -2  -8  -3  159.48    4.20 
  -2  -8  -3  154.68    3.90 
   2   8   3  157.98    4.10 
  -3  -8  -3  241.08    5.60 
  -3  -8  -3  233.08    5.20 
   3   8   3  234.48    5.60 
  -4  -8  -3  123.49    3.80 
  -5  -8  -3  265.87    6.30 
   5   8   3  276.77    5.80 
  -6  -8  -3  313.47    7.10 
   6   8   3  302.57    6.50 
  -7  -8  -3   59.79    3.10 
   7   8   3   57.29    2.50 
  -8  -8  -3  237.58    6.20 
   8   8   3  227.28    5.70 
  -9  -8  -3   26.30    2.30 
   9   8   3   22.70    2.00 
  10  -9  -3   82.19    3.60 
  10  -9  -3   83.79    3.30 
 -10   9   3   89.49    3.60 
   9  -9  -3  140.29    4.00 
   9  -9  -3  121.09    4.30 
  -9   9   3  145.29    4.40 
   8  -9  -3   28.40    2.40 
   8  -9  -3   34.20    2.20 
  -8   9   3   33.80    2.40 
   7  -9  -3  388.46    7.80 
   7  -9  -3  384.56    8.40 
  -7   9   3  394.86    8.30 
   6  -9  -3   45.50    2.60 
   6  -9  -3   46.00    2.10 
  -6   9   3   44.10    2.40 
   5  -9  -3  392.96    7.70 
   5  -9  -3  392.56    8.40 
  -5   9   3  399.26    8.20 
   4  -9  -3   19.70    1.70 
   4  -9  -3   20.60    1.50 
   4  -9  -3   21.50    1.70 
  -4   9   3   20.90    1.60 
   3  -9  -3  404.86    7.60 
   3  -9  -3  412.96    8.40 
   3  -9  -3  406.86    8.40 
  -3   9   3  407.86    8.40 
   2  -9  -3   53.59    2.50 
   2  -9  -3   59.19    2.60 
  -2   9   3   58.49    2.50 
   1  -9  -3  133.89    3.90 
   1  -9  -3  136.19    3.80 
  -1   9   3  134.39    3.90 
   0  -9  -3  109.39    3.30 
   0  -9  -3  107.99    3.40 
   0   9   3   99.89    3.30 
  -1  -9  -3  368.06    7.60 
  -1  -9  -3  372.26    7.80 
   1   9   3  361.36    7.70 
  -2  -9  -3   87.59    2.90 
  -2  -9  -3   89.99    3.20 
   2   9   3   88.29    3.20 
  -3  -9  -3  341.47    7.50 
   3   9   3  342.47    7.50 
  -4  -9  -3  223.98    5.60 
  -5  -9  -3   43.50    2.70 
  -6  -9  -3  180.48    5.20 
  -7  -9  -3    2.10    1.40 
  -8  -9  -3  163.58    5.20 
   8   9   3  166.18    4.70 
   9 -10  -3  149.79    4.40 
   9 -10  -3  151.98    4.90 
  -9  10   3  155.88    4.70 
   8 -10  -3    6.40    1.30 
   8 -10  -3    8.90    1.60 
  -8  10   3    8.60    1.40 
   7 -10  -3  224.38    5.30 
   7 -10  -3  218.48    5.90 
  -7  10   3  229.68    5.80 
   6 -10  -3    1.10    1.10 
   6 -10  -3    0.70    0.90 
  -6  10   3    1.40    1.10 
   5 -10  -3  335.57    6.90 
   5 -10  -3  346.67    7.50 
   5 -10  -3  325.97    7.60 
  -5  10   3  352.86    7.50 
   4 -10  -3   40.20    2.50 
   4 -10  -3   38.70    1.90 
   4 -10  -3   36.10    2.40 
  -4  10   3   41.30    2.40 
   3 -10  -3  284.27    6.60 
   3 -10  -3  279.57    6.40 
  -3  10   3  275.67    6.40 
   2 -10  -3  143.19    4.30 
   2 -10  -3  151.08    4.30 
  -2  10   3  145.39    4.20 
   1 -10  -3  142.39    4.20 
   1 -10  -3  151.38    4.30 
  -1  10   3  150.28    4.30 
   0 -10  -3  265.57    6.20 
   0 -10  -3  263.17    6.20 
   0  10   3  264.87    6.20 
  -1 -10  -3   22.60    2.00 
  -1 -10  -3   21.00    1.80 
   1  10   3   24.30    1.90 
  -2 -10  -3  203.58    5.30 
  -2 -10  -3  203.88    5.10 
   2  10   3  214.08    5.40 
  -3 -10  -3   38.30    2.60 
   3  10   3   36.90    2.50 
  -4 -10  -3  313.07    7.30 
  -5 -10  -3    7.20    1.50 
  -6 -10  -3  217.28    6.00 
   8 -11  -3    3.70    1.50 
   8 -11  -3    5.40    1.30 
  -8  11   3    4.20    1.30 
   7 -11  -3  194.58    4.90 
   7 -11  -3  187.78    5.60 
  -7  11   3  197.78    5.40 
   6 -11  -3   44.10    2.40 
   6 -11  -3   45.70    2.90 
   6 -11  -3   50.19    3.00 
  -6  11   3   49.30    2.80 
   5 -11  -3  204.58    5.00 
   5 -11  -3  208.88    5.70 
   5 -11  -3  210.68    5.60 
  -5  11   3  212.28    5.50 
   4 -11  -3   69.19    3.20 
   4 -11  -3   60.19    3.20 
  -4  11   3   67.39    3.00 
   3 -11  -3  127.29    4.10 
   3 -11  -3  115.09    4.10 
  -3  11   3  124.19    4.00 
   2 -11  -3  190.48    5.20 
   2 -11  -3  187.88    5.10 
  -2  11   3  188.58    5.10 
   1 -11  -3   53.09    2.80 
   1 -11  -3   51.99    2.80 
  -1  11   3   56.59    2.80 
   0 -11  -3  181.78    5.10 
   0 -11  -3  183.08    5.00 
   0  11   3  181.08    5.00 
  -1 -11  -3   56.29    2.90 
  -1 -11  -3   50.39    2.80 
   1  11   3   53.59    2.80 
  -2 -11  -3  250.77    6.30 
   2  11   3  255.77    6.30 
  -3 -11  -3    1.60    1.30 
  -4 -11  -3  210.88    5.90 
  -5 -11  -3    0.90    1.40 
   6 -12  -3  105.59    4.10 
   6 -12  -3  108.19    4.30 
  -6  12   3  106.79    4.00 
   5 -12  -3   86.79    3.90 
   5 -12  -3   90.19    3.80 
  -5  12   3   84.79    3.60 
   4 -12  -3  145.79    4.80 
   4 -12  -3  151.48    4.70 
  -4  12   3  145.49    4.50 
   3 -12  -3   10.10    1.70 
   3 -12  -3   13.60    1.70 
  -3  12   3   15.90    1.70 
   2 -12  -3  225.58    5.90 
   2 -12  -3  228.28    6.10 
  -2  12   3  223.18    5.80 
   1 -12  -3    3.50    1.40 
   1 -12  -3    3.70    1.30 
  -1  12   3    2.80    1.30 
   0 -12  -3  178.08    5.10 
   0 -12  -3  184.48    5.20 
   0  12   3  178.18    5.10 
  -1 -12  -3    2.20    1.30 
  -1 -12  -3    3.10    1.40 
   1  12   3    3.20    1.40 
  -2 -12  -3  165.98    5.00 
   2  12   3  158.18    4.90 
  -3 -14   4   70.19    3.50 
  -2 -14   4  150.78    4.90 
  -1 -14   4   34.70    2.80 
   0 -14   4  280.17    7.00 
   1 -14   4    1.70    1.30 
   2 -14   4  179.78    5.40 
   3 -14   4    5.30    1.50 
   4 -14   4  200.38    5.90 
   4 -14   4  201.58    5.70 
   5 -14   4   55.79    2.70 
   5 -14   4   51.49    3.20 
   6 -14   4  186.18    4.90 
   6 -14   4  179.28    5.50 
  -4 -13   4  165.48    4.90 
  -3 -13   4    3.40    1.30 
  -2 -13   4  277.97    6.80 
  -1 -13   4    6.60    1.40 
   0 -13   4  350.96    7.90 
   1 -13   4   51.49    2.90 
   2 -13   4  326.27    7.60 
   3 -13   4   57.99    3.00 
   3 -13   4   64.49    2.50 
   4 -13   4  115.99    4.10 
   4 -13   4  114.49    3.40 
   5 -13   4  128.09    3.70 
   5 -13   4  124.49    4.30 
   6 -13   4  122.79    3.70 
   6 -13   4  122.09    4.30 
   7 -13   4  121.09    4.30 
   7 -13   4  127.29    3.90 
   8 -13   4   57.99    2.90 
   8 -13   4   54.29    3.20 
   6  12  -4  200.68    5.30 
  -6 -12   4  204.68    5.30 
   5  12  -4   11.30    1.40 
  -5 -12   4   12.10    1.50 
   4  12  -4  228.28    5.40 
  -4 -12   4  227.18    5.80 
  -4 -12   4  225.78    5.70 
  -3 -12   4   -0.40    1.00 
  -2 -12   4  414.46    8.80 
  -1 -12   4   10.30    1.40 
   0 -12   4  355.16    7.80 
   1 -12   4   92.39    3.40 
   2 -12   4   72.39    3.00 
   2 -12   4   69.89    2.40 
   3 -12   4  131.69    3.50 
   3 -12   4  125.99    4.00 
   4 -12   4   79.49    2.70 
   4 -12   4   78.09    3.20 
   5 -12   4  234.08    5.90 
   5 -12   4  234.38    5.30 
   6 -12   4    3.10    1.10 
   6 -12   4    3.90    1.30 
   7 -12   4  311.37    6.90 
   7 -12   4  327.17    7.40 
   8 -12   4    9.00    1.40 
   8 -12   4    9.90    1.60 
   9 -12   4  256.67    6.20 
   9 -12   4  262.17    6.60 
   8  11  -4  166.68    4.90 
  -8 -11   4  166.98    4.90 
   7  11  -4   -0.50    1.10 
  -7 -11   4    0.50    1.20 
   6  11  -4  155.98    4.50 
  -6 -11   4  163.78    4.50 
   5  11  -4    1.30    1.00 
  -5 -11   4    3.30    1.10 
  -5 -11   4    1.30    1.00 
   4  11  -4  393.26    8.10 
  -4 -11   4  403.16    8.10 
  -4 -11   4  403.16    8.40 
   3  11  -4   31.30    1.90 
  -3 -11   4   27.20    2.10 
  -3 -11   4   31.20    1.90 
   2  11  -4  188.58    4.40 
  -2 -11   4  188.88    5.70 
  -2 -11   4  189.78    4.90 
   1  11  -4  121.39    3.20 
  -1 -11   4  120.19    3.70 
   0 -11   4  238.88    5.70 
   1 -11   4  554.44   10.00 
   1 -11   4  544.65   10.70 
   2 -11   4  125.99    3.80 
   2 -11   4  122.79    3.20 
   3 -11   4 1109.09   18.70 
   3 -11   4 1053.49   19.30 
   4 -11   4   53.89    2.20 
   4 -11   4   49.70    2.50 
   5 -11   4  340.97    7.30 
   5 -11   4  322.37    6.70 
   6 -11   4    0.40    0.80 
   6 -11   4    0.80    1.00 
   7 -11   4  145.89    4.00 
   7 -11   4  151.78    4.40 
   8 -11   4    7.70    1.30 
   8 -11   4    6.70    1.40 
   9 -11   4  176.68    4.90 
   9 -11   4  166.58    4.60 
  10 -11   4   32.00    2.40 
   9  10  -4   -1.20    1.10 
  -9 -10   4   -0.90    1.30 
   8  10  -4  168.38    4.80 
  -8 -10   4  169.48    4.80 
   7  10  -4   28.70    2.20 
  -7 -10   4   22.40    1.90 
   6  10  -4  197.38    5.00 
  -6 -10   4  204.98    5.00 
   5  10  -4   84.59    3.00 
  -5 -10   4   83.39    2.90 
  -5 -10   4   90.39    3.10 
   4  10  -4  258.87    5.80 
  -4 -10   4  272.67    5.80 
  -4 -10   4  266.87    6.00 
   3  10  -4   23.90    1.70 
  -3 -10   4   23.60    1.80 
  -3 -10   4   25.20    1.70 
   2  10  -4  395.76    7.70 
  -2 -10   4  398.86    7.60 
  -2 -10   4  398.76    8.10 
   1  10  -4  132.59    3.30 
  -1 -10   4  130.89    3.70 
  -1 -10   4  129.49    3.20 
  -1 -10   4  126.49    3.80 
   0  10  -4  361.46    7.10 
   0 -10   4  377.96    7.70 
   0 -10   4  368.26    6.90 
  -1  10  -4  495.35    9.20 
   1 -10   4  496.95    9.70 
   1 -10   4  507.45    9.10 
   2 -10   4   10.70    1.00 
   2 -10   4   10.10    1.20 
   3 -10   4  541.15   10.10 
   3 -10   4  564.54   10.70 
   4 -10   4   61.29    2.20 
   4 -10   4   59.69    2.50 
   5 -10   4  589.24   10.90 
   5 -10   4  597.64   11.40 
   6 -10   4   87.09    2.80 
   6 -10   4   87.79    3.10 
   7 -10   4  342.37    7.00 
   7 -10   4  343.77    7.40 
   8 -10   4  182.78    4.60 
   8 -10   4  188.38    4.90 
   9 -10   4  211.58    5.40 
   9 -10   4  219.68    5.20 
  10 -10   4   81.89    3.20 
  11 -10   4  107.89    3.70 
  10   9  -4  248.48    6.40 
 -10  -9   4  245.48    6.40 
   9   9  -4   18.20    1.80 
  -9  -9   4   18.50    1.90 
   8   9  -4  261.67    6.30 
  -8  -9   4  260.77    6.20 
   7   9  -4  114.39    3.70 
  -7  -9   4  120.39    3.70 
   6   9  -4  139.29    3.90 
  -6  -9   4  132.39    4.00 
  -6  -9   4  138.49    3.80 
   5   9  -4  262.97    5.90 
  -5  -9   4  263.67    5.70 
  -5  -9   4  267.07    5.90 
   4   9  -4   74.79    2.50 
  -4  -9   4   75.69    2.50 
  -4  -9   4   72.29    2.60 
   3   9  -4  272.37    5.70 
  -3  -9   4  272.67    5.60 
  -3  -9   4  272.47    5.90 
   2   9  -4   14.90    1.20 
  -2  -9   4   17.70    1.30 
  -2  -9   4   12.70    1.20 
  -2  -9   4   14.90    1.00 
   1   9  -4  668.73   12.10 
  -1  -9   4  672.93   11.70 
  -1  -9   4  673.13   12.40 
  -1  -9   4  684.73   11.80 
   0   9  -4   10.20    0.90 
   0  -9   4    9.90    1.10 
   0  -9   4   10.90    0.90 
   0  -9   4    9.20    0.80 
  -1   9  -4  593.54   10.70 
  -1   9  -4  608.74   10.40 
   1  -9   4  581.94   10.50 
   1  -9   4  598.24   11.10 
  -2   9  -4    5.10    0.70 
   2  -9   4    5.00    0.70 
   2  -9   4    5.00    0.90 
  -3   9  -4 1018.90   17.00 
   3  -9   4  923.81   17.30 
   3  -9   4 1009.50   16.90 
   4  -9   4   70.49    2.20 
   4  -9   4   70.69    2.50 
   4  -9   4   67.79    2.20 
   5  -9   4  387.66    7.80 
   5  -9   4  390.56    7.50 
   6  -9   4    6.10    0.90 
   6  -9   4    4.80    1.00 
   7  -9   4  246.88    5.50 
   7  -9   4  239.68    5.30 
   8  -9   4  236.98    5.40 
   8  -9   4  224.28    5.20 
   9  -9   4  156.18    4.10 
  10  -9   4  404.06    8.30 
  11  -9   4   43.70    2.60 
  12  -9   4  239.78    5.90 
  10   8  -4  168.48    4.90 
 -10  -8   4  158.08    4.80 
   9   8  -4   45.90    2.60 
  -9  -8   4   47.20    2.70 
   8   8  -4  227.08    5.70 
  -8  -8   4  246.28    5.70 
   7   8  -4  238.28    5.60 
  -7  -8   4  248.78    5.60 
   6   8  -4  414.66    8.40 
  -6  -8   4  422.36    8.30 
  -6  -8   4  425.96    8.30 
   5   8  -4  546.05   10.20 
  -5  -8   4  536.45   10.10 
  -5  -8   4  537.25   10.10 
  -4  -8   4   32.60    1.70 
  -4  -8   4   29.40    1.60 
   3   8  -4  412.26    7.90 
  -3  -8   4  395.46    7.30 
  -3  -8   4  412.16    7.70 
  -3  -8   4  428.46    8.00 
   2   8  -4   42.80    1.70 
  -2  -8   4   44.90    1.60 
  -2  -8   4   45.20    1.50 
  -2  -8   4   47.80    1.90 
   1   8  -4  356.46    6.90 
  -1  -8   4  361.36    6.60 
  -1  -8   4  358.66    6.60 
  -1  -8   4  363.56    7.20 
   0   8  -4    1.70    0.50 
   0  -8   4    2.00    0.50 
   0  -8   4    3.70    0.80 
   0  -8   4    1.60    0.50 
  -1   8  -4  481.35    8.90 
   1  -8   4  488.25    8.80 
   1  -8   4  506.15    9.30 
   1  -8   4  490.25    8.50 
  -2   8  -4  230.88    4.70 
  -2   8  -4  227.48    4.20 
   2  -8   4  221.28    4.50 
  -3   8  -4  375.86    7.10 
  -3   8  -4  384.76    7.10 
   3  -8   4  363.66    7.10 
   3  -8   4  379.66    7.00 
   3  -8   4  377.56    7.40 
  -4   8  -4  383.16    7.20 
   4  -8   4  375.26    7.20 
   4  -8   4  388.36    7.20 
   4  -8   4  375.76    7.50 
  -5   8  -4  247.98    5.00 
   5  -8   4  241.98    5.00 
   5  -8   4  248.68    5.30 
   5  -8   4  238.78    5.00 
  -6   8  -4  739.63   13.40 
   6  -8   4  691.03   12.50 
   6  -8   4  670.73   12.50 
   6  -8   4  709.43   12.80 
   7  -8   4  226.98    5.00 
   7  -8   4  231.28    4.90 
   7  -8   4  231.78    5.10 
   8  -8   4  532.55   10.30 
   8  -8   4  575.84   10.50 
   9  -8   4   25.70    1.90 
  10  -8   4  336.97    7.10 
  11  -8   4   53.09    2.60 
  12  -8   4  169.18    4.70 
  11   7  -4   43.70    2.90 
 -11  -7   4   43.00    2.90 
  10   7  -4  151.18    4.60 
 -10  -7   4  152.98    4.60 
   9   7  -4  166.88    4.60 
  -9  -7   4  171.58    4.70 
   8   7  -4  107.59    3.50 
  -8  -7   4  113.89    3.50 
   7   7  -4  685.63   12.90 
  -7  -7   4  707.53   12.90 
   6   7  -4   82.09    2.70 
  -6  -7   4   86.49    2.70 
  -6  -7   4   85.09    2.60 
   5   7  -4  323.77    6.70 
  -5  -7   4  328.87    6.60 
  -5  -7   4  336.17    6.60 
   4   7  -4    5.80    0.80 
  -4  -7   4    6.20    0.80 
  -4  -7   4    5.50    0.80 
  -4  -7   4    6.20    0.60 
   3   7  -4 1077.39   18.80 
  -3  -7   4 1111.99   18.50 
  -3  -7   4 1101.69   18.80 
  -3  -7   4 1073.09   18.20 
   2   7  -4  115.99    2.90 
  -2  -7   4  118.19    3.00 
  -2  -7   4  116.19    2.60 
  -2  -7   4  115.59    2.70 
   1   7  -4  333.67    6.50 
  -1  -7   4  350.16    6.20 
  -1  -7   4  349.77    6.30 
  -1  -7   4  345.47    6.70 
   0   7  -4  689.43   12.20 
   0  -7   4  682.83   11.90 
   0  -7   4  694.93   11.70 
   0  -7   4  706.03   12.40 
  -1   7  -4  544.15    9.60 
   1  -7   4  520.15    9.30 
   1  -7   4  520.95    9.70 
   1  -7   4  542.45    9.10 
  -2   7  -4  141.59    3.30 
  -2   7  -4  147.79    2.80 
   2  -7   4  139.99    3.20 
   2  -7   4  143.39    3.10 
   2  -7   4  147.89    2.80 
  -3   7  -4  584.54    9.80 
  -3   7  -4  591.44   10.40 
   3  -7   4  578.74   10.30 
   3  -7   4  559.14   10.40 
   3  -7   4  604.14   10.60 
  -4   7  -4  580.64   10.10 
  -4   7  -4  560.64    9.60 
   4  -7   4  555.14   10.10 
   4  -7   4  570.14   10.30 
   4  -7   4  554.14   10.00 
  -5   7  -4  372.56    6.90 
   5  -7   4  363.86    7.10 
   5  -7   4  355.36    6.90 
   5  -7   4  360.36    6.90 
  -6   7  -4  938.41   16.00 
   6  -7   4  934.11   16.10 
   6  -7   4  934.01   16.20 
   6  -7   4  905.91   16.00 
  -7   7  -4   46.60    1.80 
   7  -7   4   45.90    1.90 
   7  -7   4   45.80    1.90 
   7  -7   4   45.90    1.80 
   8  -7   4  288.27    6.20 
   8  -7   4  282.47    5.80 
   8  -7   4  284.97    5.90 
   9  -7   4   21.80    1.70 
   9  -7   4   26.60    1.60 
  10  -7   4  333.17    6.90 
  11  -7   4   32.60    2.20 
  12  -7   4  183.18    4.80 
  13  -7   4   17.30    1.70 
  12   6  -4  101.39    4.00 
 -12  -6   4  103.39    4.10 
  11   6  -4  210.98    5.60 
 -11  -6   4  213.18    5.70 
  10   6  -4  105.69    3.70 
 -10  -6   4  110.89    3.70 
   9   6  -4  356.26    7.70 
  -9  -6   4  369.66    7.70 
   8   6  -4  110.09    3.40 
  -8  -6   4  107.49    3.30 
   7   6  -4  277.47    5.90 
  -7  -6   4  267.27    5.60 
  -7  -6   4  280.97    5.90 
   6   6  -4    9.50    1.00 
  -6  -6   4    6.90    0.90 
  -6  -6   4    9.30    0.90 
   5   6  -4  697.83   12.60 
  -5  -6   4  707.03   12.00 
  -5  -6   4  703.13   12.50 
  -5  -6   4  710.83   12.50 
   4   6  -4   91.39    2.10 
   4   6  -4   88.29    2.50 
  -4  -6   4   89.79    2.50 
  -4  -6   4   93.59    2.10 
  -4  -6   4   88.79    2.40 
   3   6  -4  498.85    9.10 
  -3  -6   4  497.85    8.70 
  -3  -6   4  505.95    8.90 
  -3  -6   4  501.55    9.20 
   2   6  -4   52.89    1.80 
  -2  -6   4   56.69    1.50 
  -2  -6   4   56.79    1.60 
  -2  -6   4   54.49    1.80 
   1   6  -4  477.75    8.70 
  -1  -6   4  496.05    8.80 
  -1  -6   4  476.25    8.40 
  -1  -6   4  474.05    8.30 
   0   6  -4  220.48    4.50 
   0  -6   4  220.18    4.00 
   0  -6   4  222.38    4.20 
  -1   6  -4  433.66    7.90 
   1  -6   4  424.96    7.90 
   1  -6   4  434.46    7.60 
   1  -6   4  435.66    7.30 
   1  -6   4  425.86    7.90 
  -2   6  -4  699.13   11.50 
  -2   6  -4  710.73   12.20 
   2  -6   4  688.33   12.20 
   2  -6   4  705.33   12.30 
   2  -6   4  681.03   11.50 
   2  -6   4  710.53   12.00 
  -3   6  -4    3.50    0.60 
  -3   6  -4    5.20    0.40 
   3  -6   4    3.70    0.50 
   3  -6   4    3.20    0.60 
   3  -6   4    3.60    0.60 
   3  -6   4    5.40    0.40 
  -4   6  -4 1494.85   24.70 
  -4   6  -4 1526.55   25.30 
   4  -6   4 1493.05   25.30 
   4  -6   4 1479.75   25.30 
   4  -6   4 1550.34   25.20 
  -5   6  -4   55.09    1.40 
  -5   6  -4   53.39    1.70 
   5  -6   4   55.89    1.80 
   5  -6   4   53.19    1.70 
   5  -6   4   54.79    1.80 
  -6   6  -4 1496.15   25.30 
   6  -6   4 1538.35   25.60 
   6  -6   4 1540.35   25.60 
   6  -6   4 1519.65   25.60 
   7  -6   4   22.30    1.40 
   7  -6   4   22.00    1.40 
   7  -6   4   20.50    1.30 
   8  -6   4  767.32   13.80 
   8  -6   4  794.12   13.80 
   9  -6   4   72.39    2.40 
   9  -6   4   69.09    2.40 
  10  -6   4  198.38    4.60 
  10  -6   4  189.78    4.60 
  11  -6   4  102.29    3.30 
  11  -6   4  107.49    3.30 
  12  -6   4  122.49    3.70 
  13  -6   4  107.69    3.60 
  12   5  -4   46.10    2.90 
 -12  -5   4   47.50    3.10 
  11   5  -4  225.08    5.70 
 -11  -5   4  226.98    5.80 
  10   5  -4   15.50    1.50 
 -10  -5   4   19.60    1.80 
   9   5  -4  493.05    9.90 
  -9  -5   4  517.55   10.00 
   8   5  -4   14.90    1.30 
  -8  -5   4   13.70    1.30 
   7   5  -4  262.97    5.60 
  -7  -5   4  262.27    5.30 
  -7  -5   4  263.77    5.60 
   6   5  -4  239.18    5.10 
   6   5  -4  237.88    4.50 
  -6  -5   4  231.08    4.80 
  -6  -5   4  235.58    4.50 
  -6  -5   4  239.18    5.00 
   5   5  -4  808.22   14.00 
   5   5  -4  797.62   13.40 
  -5  -5   4  799.42   13.40 
  -5  -5   4  781.62   13.80 
  -5  -5   4  773.62   13.80 
   4   5  -4  210.68    4.50 
   4   5  -4  216.48    4.10 
  -4  -5   4  215.78    4.40 
  -4  -5   4  220.18    4.50 
  -4  -5   4  219.68    4.10 
   3   5  -4  575.04   10.30 
  -3  -5   4  577.24    9.90 
  -3  -5   4  576.74   10.20 
  -3  -5   4  573.84   10.00 
   2   5  -4  543.95    9.40 
  -2  -5   4  537.05    9.00 
  -2  -5   4  491.75    9.30 
  -2  -5   4  527.45    9.10 
   1   5  -4  645.84   11.60 
  -1  -5   4  679.43   11.20 
  -1  -5   4  683.53   11.30 
  -1  -5   4  657.43   11.60 
   0   5  -4  578.84   10.50 
   0  -5   4  582.74    9.90 
   0  -5   4  582.34   10.20 
   0  -5   4  637.74   10.50 
  -1   5  -4   18.10    1.00 
   1  -5   4   17.80    0.80 
   1  -5   4   17.40    1.00 
   1  -5   4   17.90    1.00 
  -2   5  -4  183.58    3.70 
   2  -5   4  172.68    3.70 
   2  -5   4  181.48    3.70 
   2  -5   4  175.38    3.50 
  -3   5  -4  232.18    4.60 
   3  -5   4  222.78    4.50 
   3  -5   4  238.88    4.60 
   3  -5   4  237.08    4.50 
  -4   5  -4 1426.96   24.50 
  -4   5  -4 1519.05   25.00 
   4  -5   4 1513.25   24.90 
   4  -5   4 1526.35   25.00 
   4  -5   4 1511.55   25.00 
  -5   5  -4  111.89    2.30 
   5  -5   4  115.79    2.70 
   5  -5   4  111.39    2.60 
   5  -5   4  112.39    2.60 
  -6   5  -4 1017.00   17.00 
   6  -5   4 1016.50   17.40 
   6  -5   4 1031.70   17.30 
   6  -5   4 1005.10   17.30 
  -7   5  -4  259.97    5.00 
   7  -5   4  269.67    5.20 
   7  -5   4  257.97    5.20 
   7  -5   4  258.27    5.30 
  -8   5  -4  854.01   15.00 
   8  -5   4  865.41   15.10 
   8  -5   4  874.01   15.10 
   9  -5   4  125.09    3.20 
   9  -5   4  116.49    3.10 
  10  -5   4  171.78    4.20 
  10  -5   4  182.88    4.30 
  11  -5   4  322.17    6.70 
  11  -5   4  309.47    6.60 
  12  -5   4   82.89    2.90 
  12  -5   4   84.69    3.10 
  13  -5   4  197.28    5.10 
  12   4  -4   10.40    1.50 
 -12  -4   4    9.60    1.60 
  11   4  -4  446.96    9.20 
 -11  -4   4  449.76    9.40 
  10   4  -4    2.70    1.10 
 -10  -4   4    2.10    1.10 
   9   4  -4  629.44   11.90 
  -9  -4   4  651.93   12.10 
   8   4  -4  103.99    3.00 
  -8  -4   4  104.09    3.10 
  -8  -4   4   97.39    3.50 
   7   4  -4  429.46    8.00 
   7   4  -4  415.16    7.40 
  -7  -4   4  409.46    7.70 
  -7  -4   4  410.06    8.00 
  -7  -4   4  406.46    7.40 
   6   4  -4   14.70    0.90 
   6   4  -4   14.60    1.20 
  -6  -4   4   13.30    1.10 
  -6  -4   4   13.60    0.90 
  -6  -4   4   12.30    1.00 
   5   4  -4  500.95    9.10 
   5   4  -4  502.05    8.70 
  -5  -4   4  504.65    9.00 
  -5  -4   4  495.05    8.70 
  -5  -4   4  496.35    9.00 
   4   4  -4 1040.10   17.70 
   4   4  -4 1049.20   17.20 
  -4  -4   4 1045.40   17.50 
  -4  -4   4 1006.90   17.50 
  -4  -4   4 1027.60   17.20 
   3   4  -4   59.29    1.80 
   3   4  -4   60.39    1.50 
  -3  -4   4   58.49    1.60 
  -3  -4   4   59.89    1.50 
  -3  -4   4   57.59    1.70 
   2   4  -4 1577.44   26.50 
  -2  -4   4 1593.44   26.50 
  -2  -4   4 1614.94   26.20 
  -2  -4   4 1584.34   26.20 
   1   4  -4    4.90    0.50 
  -1  -4   4    6.50    0.60 
  -1  -4   4    6.40    0.50 
   0   4  -4 1253.37   20.80 
   0  -4   4 1233.68   20.80 
   0  -4   4 1212.08   20.40 
   0  -4   4 1249.68   20.70 
   0  -4   4 1253.77   20.50 
  -1   4  -4  176.98    3.60 
   1  -4   4  174.98    3.50 
   1  -4   4  173.88    3.40 
   1  -4   4  167.38    3.50 
  -2   4  -4 1018.20   17.10 
   2  -4   4 1011.20   17.00 
   2  -4   4 1011.70   16.90 
   2  -4   4 1010.90   17.10 
  -3   4  -4   57.69    1.60 
   3  -4   4   60.69    1.60 
   3  -4   4   58.89    1.60 
   3  -4   4   57.49    1.60 
  -4   4  -4  551.34    9.30 
   4  -4   4  554.24    9.70 
   4  -4   4  563.34    9.70 
   4  -4   4  551.24    9.60 
  -5   4  -4  257.37    4.60 
   5  -4   4  256.07    4.90 
   5  -4   4  258.67    4.80 
   5  -4   4  250.87    5.00 
  -6   4  -4  856.61   14.10 
   6  -4   4  826.42   14.30 
   6  -4   4  826.62   14.40 
   6  -4   4  837.72   14.20 
  -7   4  -4  332.97    6.20 
   7  -4   4  333.27    6.40 
   7  -4   4  335.37    6.30 
  -8   4  -4  965.00   16.60 
   8  -4   4  968.50   16.70 
   8  -4   4  968.30   16.80 
  -9   4  -4  275.77    5.60 
   9  -4   4  283.07    5.80 
   9  -4   4  275.77    5.60 
  10  -4   4   34.20    1.80 
  10  -4   4   34.70    1.90 
  11  -4   4  313.77    6.60 
  11  -4   4  304.87    6.40 
  12  -4   4   15.30    1.60 
  13  -4   4  157.28    4.50 
  13   3  -4  194.68    5.40 
 -13  -3   4  204.28    5.80 
  12   3  -4    9.00    1.40 
 -12  -3   4   10.10    1.60 
  11   3  -4  153.48    4.30 
 -11  -3   4  152.48    4.50 
  10   3  -4   88.69    3.00 
 -10  -3   4   94.19    3.30 
   9   3  -4  356.56    7.10 
  -9  -3   4  335.67    7.20 
   8   3  -4  376.56    6.90 
   8   3  -4  382.26    7.40 
  -8  -3   4  368.16    7.00 
  -8  -3   4  371.56    7.50 
   7   3  -4  650.23   11.40 
   7   3  -4  655.03   11.80 
  -7  -3   4  651.93   11.60 
  -7  -3   4  671.93   11.90 
   6   3  -4  666.53   11.50 
   6   3  -4  649.43   11.80 
  -6  -3   4  659.93   11.50 
  -6  -3   4  681.43   11.70 
  -6  -3   4  687.33   11.90 
   5   3  -4  348.27    6.40 
   5   3  -4  338.57    6.10 
  -5  -3   4  325.77    6.40 
  -5  -3   4  337.77    6.10 
  -5  -3   4  336.57    6.30 
   4   3  -4  577.34    9.90 
   4   3  -4  577.34   10.20 
  -4  -3   4  574.34   10.10 
  -4  -3   4  574.94    9.90 
  -4  -3   4  581.44   10.10 
   3   3  -4  441.86    7.60 
   3   3  -4  438.86    7.90 
  -3  -3   4  428.16    7.70 
  -3  -3   4  435.16    7.80 
  -3  -3   4  436.76    7.60 
   2   3  -4  644.64   11.50 
  -2  -3   4  658.33   11.40 
  -2  -3   4  679.33   11.20 
  -2  -3   4  674.63   11.20 
   1   3  -4    1.10    0.40 
  -1  -3   4    0.70    0.30 
  -1  -3   4    1.40    0.30 
  -1  -3   4    1.00    0.30 
   0   3  -4  646.54   11.00 
   0  -3   4  621.84   11.00 
   0  -3   4  637.94   10.70 
  -1   3  -4 1737.03   29.00 
   1  -3   4 1759.52   28.50 
   1  -3   4 1754.92   35.50 
   1  -3   4 1694.63   28.70 
  -2   3  -4 1436.56   23.80 
   2  -3   4 1427.16   23.70 
   2  -3   4 1428.66   23.80 
   2  -3   4 1448.16   23.70 
   3  -3   4  336.07    6.00 
   3  -3   4  331.17    6.10 
   3  -3   4  340.47    6.00 
  -4   3  -4  494.55    8.20 
   4  -3   4  467.45    8.50 
   4  -3   4  493.55    8.50 
   4  -3   4  482.35    8.30 
  -5   3  -4  796.42   13.40 
   5  -3   4  785.62   13.70 
   5  -3   4  810.92   13.60 
   5  -3   4  794.62   13.40 
  -6   3  -4  373.96    6.80 
   6  -3   4  388.16    7.00 
   6  -3   4  382.86    7.10 
   6  -3   4  384.16    6.70 
  -7   3  -4  721.83   12.70 
   7  -3   4  739.13   12.90 
   7  -3   4  740.83   12.70 
  -8   3  -4  108.79    2.80 
   8  -3   4  113.69    2.80 
   8  -3   4  113.19    2.90 
  -9   3  -4  574.84   10.50 
   9  -3   4  581.14   10.60 
   9  -3   4  575.04   10.40 
 -10   3  -4   81.59    2.60 
  10  -3   4   85.09    2.80 
  10  -3   4   82.29    2.50 
 -11   3  -4  319.37    6.80 
  11  -3   4  326.77    6.90 
  12  -3   4   -0.70    1.00 
  13  -3   4  160.28    4.60 
  13   2  -4  278.37    6.70 
 -13  -2   4  286.27    7.20 
  12   2  -4   50.59    2.60 
 -12  -2   4   54.99    3.00 
  11   2  -4  234.08    5.40 
 -11  -2   4  224.08    5.70 
  10   2  -4  201.48    4.80 
 -10  -2   4  205.78    5.10 
   9   2  -4  100.49    2.70 
   9   2  -4  106.19    3.00 
  -9  -2   4  104.29    3.20 
   8   2  -4  272.47    5.50 
   8   2  -4  269.67    5.20 
   8   2  -4  261.87    5.30 
  -8  -2   4  270.77    5.80 
  -8  -2   4  262.07    5.30 
   7   2  -4   36.50    1.40 
   7   2  -4   36.90    1.60 
  -7  -2   4   36.00    1.70 
  -7  -2   4   36.40    1.40 
   6   2  -4  397.16    7.50 
   6   2  -4  401.26    7.20 
  -6  -2   4  402.96    7.40 
  -6  -2   4  403.36    7.60 
  -6  -2   4  411.96    7.30 
   5   2  -4  142.89    2.90 
   5   2  -4  139.89    3.10 
  -5  -2   4  140.79    3.10 
  -5  -2   4  141.29    2.90 
  -5  -2   4  139.69    3.20 
   4   2  -4  566.74    9.70 
   4   2  -4  572.84    9.90 
  -4  -2   4  562.04    9.70 
  -4  -2   4  563.44    9.90 
  -4  -2   4  568.04    9.90 
   3   2  -4   40.20    1.10 
   3   2  -4   41.50    1.30 
  -3  -2   4   39.10    1.20 
  -3  -2   4   43.90    1.30 
  -3  -2   4   39.60    1.10 
   2   2  -4 1149.58   19.90 
   2   2  -4 1215.28   19.70 
  -2  -2   4 1212.78   19.80 
  -2  -2   4 1202.88   19.70 
  -2  -2   4 1174.88   19.70 
   1   2  -4  158.18    3.20 
  -1  -2   4  153.98    3.10 
  -1  -2   4  157.58    3.20 
  -1  -2   4  163.38    3.00 
  -1  -2   4  166.58    3.00 
   0   2  -4 2556.64   43.30 
   0  -2   4 2611.94   43.50 
   0  -2   4 2565.14   43.30 
   0  -2   4 2624.84   43.70 
  -1   2  -4  467.45    8.20 
   1  -2   4  493.55    8.10 
   1  -2   4  466.05    8.10 
   1  -2   4  463.85    8.20 
   2  -2   4 3731.83   64.19 
   2  -2   4 3894.31   63.49 
   2  -2   4 3770.32   69.19 
  -3   2  -4 2214.68   36.30 
   3  -2   4 2201.58   35.80 
   3  -2   4 2183.08   35.80 
   3  -2   4 2118.19   36.30 
  -4   2  -4  678.23   11.40 
   4  -2   4  684.03   11.50 
   4  -2   4  669.93   11.30 
   4  -2   4  673.23   11.60 
  -5   2  -4  757.12   12.70 
   5  -2   4  776.22   12.80 
   5  -2   4  728.53   12.50 
   5  -2   4  749.62   13.00 
  -6   2  -4   17.40    0.90 
   6  -2   4   18.80    1.10 
   6  -2   4   18.20    0.90 
  -7   2  -4  761.82   13.30 
   7  -2   4  765.72   13.40 
   7  -2   4  773.82   13.20 
  -8   2  -4    4.10    0.70 
   8  -2   4    2.70    0.70 
   8  -2   4    3.40    0.60 
  -9   2  -4  720.73   12.90 
   9  -2   4  744.23   13.10 
   9  -2   4  707.43   12.60 
 -10   2  -4    3.30    0.90 
  10  -2   4    1.90    0.90 
 -11   2  -4  107.29    3.30 
  11  -2   4  113.39    3.50 
 -12   2  -4   56.69    2.60 
  12  -2   4   57.99    2.80 
  13  -2   4  143.79    4.40 
  13   1  -4  209.68    5.40 
 -13  -1   4  211.28    5.90 
  12   1  -4  235.38    5.60 
 -12  -1   4  226.78    6.00 
  11   1  -4  112.49    3.30 
  11   1  -4  117.99    3.40 
 -11  -1   4  110.09    3.70 
  10   1  -4  371.46    7.40 
  10   1  -4  360.86    7.10 
 -10  -1   4  370.66    7.80 
   9   1  -4   26.30    1.60 
   9   1  -4   26.30    1.40 
  -9  -1   4   24.50    1.40 
  -9  -1   4   28.50    1.90 
   8   1  -4  721.23   12.80 
   8   1  -4  730.43   12.90 
   8   1  -4  723.83   12.70 
  -8  -1   4  720.23   12.80 
  -8  -1   4  745.93   13.20 
   7   1  -4    1.60    0.60 
   7   1  -4    1.10    0.50 
   7   1  -4    1.80    0.60 
  -7  -1   4    1.60    0.50 
  -7  -1   4   -0.30    0.60 
   6   1  -4 1257.77   20.80 
   6   1  -4 1217.38   20.90 
   6   1  -4 1233.68   20.90 
  -6  -1   4 1242.28   20.90 
  -6  -1   4 1258.57   21.20 
   5   1  -4   35.90    1.20 
   5   1  -4   35.40    1.30 
  -5  -1   4   38.10    1.30 
  -5  -1   4   34.30    1.40 
  -5  -1   4   36.60    1.20 
   4   1  -4  501.15    8.60 
   4   1  -4  488.35    8.50 
  -4  -1   4  491.95    8.50 
  -4  -1   4  495.75    8.70 
  -4  -1   4  473.15    8.60 
   3   1  -4    4.60    0.50 
  -3  -1   4    2.90    0.40 
  -3  -1   4    3.00    0.40 
   2   1  -4  758.62   13.20 
   2   1  -4  804.32   13.10 
  -2  -1   4  788.62   13.10 
  -2  -1   4  778.22   13.10 
  -2  -1   4  770.52   13.20 
   1   1  -4   28.30    1.00 
   1   1  -4   30.10    0.90 
  -1  -1   4   28.20    1.00 
  -1  -1   4   28.90    1.00 
  -1  -1   4   30.50    0.90 
  -1  -1   4   30.20    0.90 
   0   1  -4  741.93   12.50 
   0  -1   4  751.02   12.40 
   0  -1   4  732.23   12.50 
   0  -1   4  748.93   12.40 
   0  -1   4  726.73   12.30 
  -1   1  -4  360.56    6.30 
   1  -1   4  373.16    6.30 
   1  -1   4  367.06    6.30 
   1  -1   4  371.46    6.50 
   1  -1   4  368.56    6.40 
  -2   1  -4   80.59    1.70 
   2  -1   4   78.49    1.80 
   2  -1   4   80.09    1.70 
   2  -1   4   81.69    1.70 
   2  -1   4   76.59    1.60 
  -3   1  -4 2049.99   34.10 
   3  -1   4 2047.70   34.00 
   3  -1   4 2014.70   33.90 
   3  -1   4 2077.39   34.60 
  -4   1  -4  116.79    2.40 
   4  -1   4  118.89    2.30 
   4  -1   4  109.69    2.50 
   4  -1   4  110.49    2.20 
  -5   1  -4 1483.65   24.70 
   5  -1   4 1511.45   24.50 
   5  -1   4 1467.45   24.80 
  -6   1  -4    0.30    0.40 
   6  -1   4    1.30    0.50 
   6  -1   4    0.50    0.40 
  -7   1  -4 1539.95   26.00 
   7  -1   4 1567.44   26.10 
   7  -1   4 1549.94   25.70 
  -8   1  -4   54.49    1.90 
   8  -1   4   55.39    1.70 
   8  -1   4   53.69    2.00 
  -9   1  -4  740.33   13.40 
   9  -1   4  755.12   13.50 
 -10   1  -4    4.30    0.90 
  10  -1   4    2.20    0.90 
 -11   1  -4  298.27    6.60 
  11  -1   4  307.07    6.70 
 -12   1  -4  107.49    3.60 
  12  -1   4  107.79    3.70 
 -13   1  -4   66.19    3.10 
  13  -1   4   67.69    3.20 
 -13   0   4   66.39    3.40 
  12   0  -4  317.37    6.80 
  12   0  -4  330.17    6.90 
 -12   0   4  321.27    7.50 
  11   0  -4   64.29    2.50 
  11   0  -4   62.69    2.40 
 -11   0   4   62.19    2.90 
  10   0  -4  401.66    7.80 
  10   0  -4  406.76    7.90 
 -10   0   4  407.26    8.40 
   9   0  -4    2.50    0.70 
   9   0  -4    1.30    0.60 
   9   0  -4    1.70    0.70 
  -9   0   4    0.80    0.80 
  -9   0   4    1.00    0.60 
   8   0  -4  492.65    9.00 
   8   0  -4  502.15    9.00 
   8   0  -4  498.25    9.10 
  -8   0   4  493.55    9.10 
  -8   0   4  500.75    9.50 
   7   0  -4   48.40    1.60 
   7   0  -4   47.70    1.60 
   7   0  -4   49.40    1.70 
  -7   0   4   48.30    1.70 
   6   0  -4  273.17    5.10 
   6   0  -4  274.17    5.30 
   6   0  -4  269.07    5.20 
  -6   0   4  272.97    5.30 
  -6   0   4  268.37    5.50 
   5   0  -4  309.87    5.90 
   5   0  -4  316.97    5.70 
   5   0  -4  312.07    5.70 
  -5   0   4  299.97    6.00 
  -5   0   4  317.57    5.90 
  -5   0   4  307.97    5.70 
   4   0  -4  615.64   10.70 
   4   0  -4  604.64   10.50 
   4   0  -4  626.64   10.50 
  -4   0   4  620.84   10.70 
  -4   0   4  623.74   10.60 
  -4   0   4  604.74   10.80 
   3   0  -4 1051.79   17.90 
   3   0  -4 1064.69   17.80 
   3   0  -4 1091.49   17.80 
  -3   0   4 1049.20   18.00 
  -3   0   4 1071.59   18.00 
  -3   0   4 1092.19   17.80 
   2   0  -4 1218.98   20.40 
   2   0  -4 1209.18   20.50 
  -2   0   4 1246.88   20.60 
  -2   0   4 1230.68   20.50 
  -2   0   4 1290.87   20.60 
   1   0  -4 2014.50   32.50 
   1   0  -4 1838.32   31.80 
  -1   0   4 1817.32   31.40 
  -1   0   4 2131.29   33.10 
  -1   0   4 1823.72   32.20 
  -1   0   4 1851.51   32.00 
   0   0  -4  204.68    3.70 
   0   0  -4  197.88    3.60 
   0   0   4  202.48    3.80 
   0   0   4  199.38    3.60 
   0   0   4  200.18    3.70 
   0   0   4  196.18    3.70 
  -1   0  -4  854.31   14.00 
   1   0   4  833.02   14.00 
   1   0   4  817.52   13.90 
   1   0   4  814.82   13.90 
   1   0   4  852.51   13.80 
  -2   0  -4  473.95    8.20 
   2   0   4  478.85    8.20 
   2   0   4  476.75    8.00 
   2   0   4  487.05    8.00 
   2   0   4  450.25    8.20 
  -3   0  -4 1161.88   18.60 
  -3   0  -4 1154.68   19.00 
   3   0   4 1149.89   19.00 
   3   0   4 1104.99   18.70 
   3   0   4 1113.89   19.00 
   3   0   4 1144.39   18.70 
  -4   0  -4   19.60    0.90 
   4   0   4   16.80    0.90 
  -5   0  -4  945.21   16.00 
   5   0   4  939.11   16.10 
   5   0   4  948.71   15.70 
  -6   0  -4   23.90    1.20 
   6   0   4   23.20    0.90 
   6   0   4   23.00    1.20 
  -7   0  -4  571.64   10.30 
   7   0   4  573.64   10.40 
  -8   0  -4  316.27    6.40 
   8   0   4  327.67    6.50 
  -9   0  -4  515.45    9.80 
   9   0   4  528.95    9.90 
 -10   0  -4  114.99    3.40 
  10   0   4  108.39    3.40 
 -11   0  -4  204.08    5.10 
  11   0   4  207.18    5.20 
 -12   0  -4  122.79    3.90 
  12   0   4  123.09    4.00 
 -13   0  -4   11.40    1.60 
  13   0   4    8.20    1.60 
  13  -1  -4    6.80    1.20 
 -13   1   4    7.30    1.50 
  12  -1  -4  366.86    7.50 
 -12   1   4  367.96    8.20 
  11  -1  -4    3.20    0.90 
  11  -1  -4    2.30    1.40 
 -11   1   4    1.50    1.10 
  10  -1  -4  456.35    8.50 
  10  -1  -4  450.65    8.60 
 -10   1   4  447.26   10.20 
 -10   1   4  451.65    9.20 
   9  -1  -4   48.50    2.00 
   9  -1  -4   49.99    1.80 
   9  -1  -4   51.79    1.90 
  -9   1   4   49.40    2.30 
  -9   1   4   47.30    1.90 
   8  -1  -4  712.13   12.70 
   8  -1  -4  716.63   12.50 
   8  -1  -4  711.83   12.60 
  -8   1   4  717.03   12.70 
  -8   1   4  719.93   13.10 
   7  -1  -4   11.60    1.10 
   7  -1  -4   10.70    0.90 
   7  -1  -4    9.00    0.80 
  -7   1   4   11.00    1.00 
  -7   1   4   11.70    1.10 
   6  -1  -4  698.73   12.20 
   6  -1  -4  706.23   11.90 
   6  -1  -4  688.23   12.10 
  -6   1   4  690.93   12.40 
  -6   1   4  701.33   12.20 
   5  -1  -4  503.25    8.90 
   5  -1  -4  508.35    9.10 
   5  -1  -4  516.85    8.80 
  -5   1   4  501.85    9.10 
  -5   1   4  509.85    9.30 
   4  -1  -4  461.65    8.20 
   4  -1  -4  453.15    8.00 
   4  -1  -4  468.75    7.80 
  -4   1   4  451.35    8.20 
  -4   1   4  429.86    8.10 
  -4   1   4  454.95    8.00 
   3  -1  -4  265.07    4.60 
   3  -1  -4  261.37    4.80 
   3  -1  -4  267.67    5.00 
  -3   1   4  248.18    4.90 
  -3   1   4  256.67    5.00 
  -3   1   4  269.47    4.80 
   2  -1  -4   31.40    1.10 
   2  -1  -4   29.20    0.90 
   2  -1  -4   30.70    1.00 
  -2   1   4   30.80    1.00 
  -2   1   4   31.60    1.20 
   1  -1  -4 1524.75   25.50 
   1  -1  -4 1492.95   25.00 
   1  -1  -4 1485.25   24.90 
  -1   1   4 1487.35   25.20 
  -1   1   4 1518.05   25.20 
  -1   1   4 1615.34   25.10 
  -1   1   4 1510.65   24.90 
   0  -1  -4   46.00    1.10 
   0  -1  -4   45.10    1.20 
   0   1   4   44.30    1.30 
   0   1   4   45.00    1.20 
   0   1   4   43.90    1.10 
   0   1   4   45.70    1.10 
  -1  -1  -4 1004.00   17.10 
  -1  -1  -4 1029.20   16.80 
  -1  -1  -4 1032.60   17.00 
   1   1   4 1018.20   17.00 
   1   1   4 1014.40   17.20 
   1   1   4 1037.40   16.80 
   1   1   4 1026.00   17.00 
  -2  -1  -4  205.68    3.70 
  -2  -1  -4  199.68    3.90 
   2   1   4  204.48    3.80 
   2   1   4  209.48    3.60 
   2   1   4  205.88    4.00 
   2   1   4  199.48    3.70 
  -3  -1  -4  654.83   10.60 
  -3  -1  -4  640.24   11.10 
   3   1   4  637.44   10.60 
   3   1   4  644.84   10.60 
   3   1   4  636.94   11.10 
   3   1   4  626.14   11.00 
  -4  -1  -4  384.46    7.00 
   4   1   4  382.06    6.50 
   4   1   4  374.36    6.90 
  -5  -1  -4 1631.74   27.70 
   5   1   4 1679.73   27.70 
   5   1   4 1673.73   27.20 
  -6  -1  -4  139.49    3.30 
   6   1   4  134.99    3.20 
  -7  -1  -4  757.62   13.60 
   7   1   4  786.02   13.60 
  -8  -1  -4  446.06    8.70 
   8   1   4  467.35    8.70 
  -9  -1  -4  156.88    4.00 
   9   1   4  154.48    4.00 
 -10  -1  -4  308.17    6.70 
  10   1   4  305.07    6.60 
 -11  -1  -4  118.89    3.80 
  11   1   4  123.99    3.80 
 -12  -1  -4  140.99    4.40 
  12   1   4  145.39    4.40 
  13  -2  -4    1.00    1.00 
 -13   2   4    1.50    1.30 
  12  -2  -4  180.18    4.70 
 -12   2   4  188.78    5.30 
  11  -2  -4   27.80    1.90 
 -11   2   4   27.40    2.30 
  10  -2  -4  250.07    5.50 
 -10   2   4  256.47    5.50 
 -10   2   4  256.87    6.00 
   9  -2  -4   43.30    2.00 
   9  -2  -4   44.50    1.90 
  -9   2   4   46.40    1.90 
  -9   2   4   44.90    2.20 
   8  -2  -4  168.38    3.80 
   8  -2  -4  173.28    3.60 
   8  -2  -4  164.28    3.90 
  -8   2   4  168.28    3.90 
  -8   2   4  175.58    4.30 
   7  -2  -4  356.86    6.90 
   7  -2  -4  355.56    6.80 
   7  -2  -4  358.26    6.40 
  -7   2   4  352.56    6.90 
  -7   2   4  360.26    7.20 
   6  -2  -4  254.47    4.60 
   6  -2  -4  246.18    4.90 
   6  -2  -4  244.18    5.10 
  -6   2   4  243.58    5.00 
  -6   2   4  252.17    5.20 
   5  -2  -4  891.01   15.60 
   5  -2  -4  934.11   15.50 
   5  -2  -4  925.21   15.10 
  -5   2   4  895.21   15.80 
  -5   2   4  893.91   15.60 
   4  -2  -4  432.76    7.20 
   4  -2  -4  427.76    7.60 
   4  -2  -4  428.66    7.80 
  -4   2   4  419.36    7.80 
  -4   2   4  417.66    7.90 
   3  -2  -4 2188.18   35.20 
   3  -2  -4 2175.18   35.10 
   3  -2  -4 2181.78   35.00 
  -3   2   4 2053.39   35.20 
  -3   2   4 2053.49   35.30 
   2  -2  -4   13.20    0.60 
   2  -2  -4   13.70    0.80 
   2  -2  -4   13.20    0.70 
  -2   2   4   12.90    0.60 
  -2   2   4   14.10    0.70 
  -2   2   4   13.30    0.90 
  -2   2   4   14.20    0.80 
   1  -2  -4 1979.40   32.60 
   1  -2  -4 1956.40   32.30 
   1  -2  -4 1910.91   31.70 
  -1   2   4 1984.00   32.50 
  -1   2   4 1975.30   31.80 
  -1   2   4 1833.22   31.90 
  -1   2   4 1911.31   32.10 
   0  -2  -4   39.00    1.40 
   0  -2  -4   38.00    1.20 
   0  -2  -4   41.10    1.00 
   0   2   4   40.10    1.00 
   0   2   4   41.50    1.20 
   0   2   4   39.50    1.00 
   0   2   4   38.80    1.30 
  -1  -2  -4  683.63   11.60 
  -1  -2  -4  681.23   11.30 
  -1  -2  -4  643.34   11.80 
   1   2   4  662.03   11.80 
   1   2   4  714.33   11.60 
   1   2   4  696.03   11.30 
   1   2   4  699.73   11.50 
  -2  -2  -4  102.99    2.20 
  -2  -2  -4  102.99    2.40 
  -2  -2  -4  103.09    2.00 
   2   2   4   97.59    2.40 
   2   2   4  104.79    2.00 
   2   2   4  106.29    2.20 
   2   2   4  103.49    2.10 
  -3  -2  -4 1573.24   25.50 
  -3  -2  -4 1546.45   25.90 
   3   2   4 1571.14   25.30 
   3   2   4 1524.75   25.90 
   3   2   4 1547.35   25.70 
  -4  -2  -4  261.67    5.30 
  -4  -2  -4  270.97    4.70 
   4   2   4  269.67    4.80 
   4   2   4  267.47    5.10 
  -5  -2  -4  525.25    9.60 
   5   2   4  527.35    9.40 
  -6  -2  -4  460.75    8.70 
   6   2   4  465.65    8.60 
  -7  -2  -4   69.29    2.30 
   7   2   4   67.89    2.20 
  -8  -2  -4  178.58    4.30 
   8   2   4  170.88    4.20 
  -9  -2  -4    1.50    0.90 
   9   2   4    2.40    0.90 
 -10  -2  -4  629.24   12.10 
  10   2   4  641.94   12.10 
 -11  -2  -4    8.60    1.40 
  11   2   4    8.10    1.40 
 -12  -2  -4  233.58    6.00 
  12   2   4  229.18    5.90 
  13  -3  -4   17.00    1.70 
 -13   3   4   19.70    2.10 
  12  -3  -4  311.47    6.80 
 -12   3   4  312.27    7.40 
  11  -3  -4  193.18    4.80 
 -11   3   4  208.88    5.40 
  10  -3  -4  323.57    6.80 
  10  -3  -4  325.87    6.70 
 -10   3   4  321.87    6.80 
 -10   3   4  317.57    7.20 
   9  -3  -4  177.68    4.20 
   9  -3  -4  180.78    4.30 
  -9   3   4  180.68    4.60 
  -9   3   4  184.18    4.30 
   8  -3  -4    3.90    0.80 
   8  -3  -4    5.20    0.80 
  -8   3   4    4.50    0.90 
  -8   3   4    3.20    0.90 
   7  -3  -4  551.24    9.80 
   7  -3  -4  529.35    9.90 
  -7   3   4  543.45   10.20 
  -7   3   4  530.15    9.90 
   6  -3  -4   91.19    2.40 
   6  -3  -4   91.99    2.60 
  -6   3   4   90.29    2.50 
  -6   3   4   89.29    2.70 
   5  -3  -4  516.25    9.50 
   5  -3  -4  535.65    9.30 
   5  -3  -4  524.25    8.70 
  -5   3   4  511.05    9.50 
  -5   3   4  514.45    9.70 
   4  -3  -4   28.60    0.70 
   4  -3  -4   26.70    1.10 
  -4   3   4   27.00    1.40 
   3  -3  -4  951.30   16.20 
   3  -3  -4  960.00   15.90 
  -3   3   4  941.31   16.20 
  -3   3   4  933.31   16.40 
   2  -3  -4    2.00    0.40 
   2  -3  -4    2.00    0.50 
  -2   3   4    3.20    0.60 
  -2   3   4    1.40    0.50 
   1  -3  -4  297.17    5.20 
   1  -3  -4  308.67    5.70 
   1  -3  -4  307.07    5.40 
  -1   3   4  302.87    5.70 
  -1   3   4  297.37    5.20 
  -1   3   4  300.97    5.90 
   0  -3  -4   59.59    1.60 
   0  -3  -4   61.19    1.80 
   0  -3  -4   59.49    1.40 
   0   3   4   58.79    1.60 
   0   3   4   56.99    1.30 
   0   3   4   57.29    1.40 
   0   3   4   61.29    1.80 
  -1  -3  -4  385.36    6.40 
  -1  -3  -4  374.76    6.80 
   1   3   4  355.06    6.70 
   1   3   4  390.96    6.40 
   1   3   4  376.16    7.00 
   1   3   4  378.16    6.60 
  -2  -3  -4  439.56    8.10 
  -2  -3  -4  444.36    7.40 
  -2  -3  -4  454.25    7.80 
   2   3   4  448.96    7.80 
   2   3   4  440.66    7.40 
   2   3   4  433.06    8.10 
  -3  -3  -4  574.44    9.50 
  -3  -3  -4  582.04    9.90 
  -3  -3  -4  572.44   10.40 
   3   3   4  582.74   10.40 
   3   3   4  587.74   10.10 
  -4  -3  -4  531.85    9.80 
  -4  -3  -4  526.35    9.10 
   4   3   4  552.84    9.50 
  -5  -3  -4  399.26    7.70 
   5   3   4  396.56    7.40 
  -6  -3  -4 1310.57   22.60 
   6   3   4 1315.77   22.30 
  -7  -3  -4  193.18    4.60 
   7   3   4  197.08    4.50 
  -8  -3  -4  658.73   12.20 
   8   3   4  647.44   12.00 
  -9  -3  -4   11.10    1.40 
   9   3   4   14.40    1.40 
 -10  -3  -4  333.57    7.40 
  10   3   4  331.27    7.20 
 -11  -3  -4   40.50    2.70 
  11   3   4   35.90    2.60 
 -12  -3  -4  188.08    5.40 
  12   3   4  183.68    5.30 
  13  -4  -4   40.20    2.60 
 -13   4   4   46.80    3.20 
  12  -4  -4   81.79    3.10 
 -12   4   4   78.19    3.60 
  11  -4  -4   90.79    3.10 
 -11   4   4   87.39    3.50 
  10  -4  -4   87.09    3.00 
  10  -4  -4   85.59    2.90 
 -10   4   4   91.49    3.40 
   9  -4  -4  508.95    9.90 
   9  -4  -4  519.55    9.70 
  -9   4   4  521.05   10.20 
  -9   4   4  515.05    9.90 
   8  -4  -4   12.10    1.20 
   8  -4  -4   16.30    1.30 
  -8   4   4   13.60    1.30 
  -8   4   4   14.10    1.30 
   7  -4  -4  831.22   14.40 
   7  -4  -4  808.12   14.60 
  -7   4   4  795.12   14.80 
  -7   4   4  834.82   14.60 
   6  -4  -4    7.10    0.80 
   6  -4  -4    7.30    0.90 
  -6   4   4    5.50    0.80 
  -6   4   4    6.60    0.90 
   5  -4  -4  943.01   15.90 
   5  -4  -4  902.31   16.10 
  -5   4   4  936.81   16.20 
  -5   4   4  921.31   16.30 
   4  -4  -4  195.58    4.00 
   4  -4  -4  187.58    4.20 
  -4   4   4  200.18    4.30 
  -4   4   4  194.38    4.40 
   3  -4  -4  745.73   13.20 
   3  -4  -4  761.32   12.80 
  -3   4   4  726.43   13.30 
  -3   4   4  761.92   13.20 
   2  -4  -4  158.98    3.50 
   2  -4  -4  153.88    3.20 
  -2   4   4  161.98    3.70 
  -2   4   4  161.68    3.50 
   1  -4  -4  686.33   11.90 
   1  -4  -4  700.03   11.40 
  -1   4   4  657.13   12.00 
  -1   4   4  682.13   11.80 
  -1   4   4  654.23   11.20 
   0  -4  -4  785.52   13.00 
   0  -4  -4  803.02   13.50 
   0  -4  -4  753.62   13.70 
   0   4   4  774.82   13.00 
   0   4   4  770.42   13.70 
  -1  -4  -4  123.29    2.40 
  -1  -4  -4  129.19    3.10 
  -1  -4  -4  131.19    2.90 
   1   4   4  124.09    2.60 
   1   4   4  123.99    3.10 
  -2  -4  -4  275.07    4.70 
  -2  -4  -4  271.07    5.20 
  -2  -4  -4  273.07    5.50 
   2   4   4  271.47    5.00 
   2   4   4  271.67    5.50 
  -3  -4  -4   76.09    1.90 
  -3  -4  -4   76.59    2.30 
   3   4   4   70.99    2.30 
   3   4   4   74.79    1.90 
  -4  -4  -4  555.94   10.30 
   4   4   4  542.05   10.30 
   4   4   4  579.54   10.00 
  -5  -4  -4    3.20    0.80 
   5   4   4    1.70    0.60 
  -6  -4  -4  519.65    9.90 
   6   4   4  517.35    9.60 
  -7  -4  -4   47.50    2.30 
   7   4   4   46.40    2.00 
  -8  -4  -4  521.85   10.30 
   8   4   4  533.45   10.10 
  -9  -4  -4   11.20    1.40 
   9   4   4   11.10    1.30 
 -10  -4  -4  298.87    7.00 
  10   4   4  298.77    6.80 
 -11  -4  -4  150.08    4.70 
  11   4   4  147.89    4.50 
  12  -5  -4   18.80    1.70 
 -12   5   4   24.00    2.10 
  11  -5  -4  207.18    5.10 
  11  -5  -4  198.88    6.40 
 -11   5   4  211.48    5.60 
  10  -5  -4   19.20    1.50 
  10  -5  -4   22.20    2.00 
 -10   5   4   23.40    1.90 
   9  -5  -4  493.75    9.70 
   9  -5  -4  496.85    9.50 
  -9   5   4  496.35   10.00 
   8  -5  -4   27.20    1.90 
   8  -5  -4   26.50    1.70 
  -8   5   4   33.10    2.10 
   7  -5  -4  176.78    4.40 
   7  -5  -4  181.68    4.10 
  -7   5   4  175.68    4.50 
   6  -5  -4   38.60    1.70 
   6  -5  -4   36.70    1.90 
  -6   5   4   43.40    2.10 
   5  -5  -4  749.62   12.70 
   5  -5  -4  709.33   13.00 
  -5   5   4  699.43   13.00 
  -5   5   4  726.63   13.10 
   4  -5  -4  639.84   11.10 
   4  -5  -4  650.43   11.50 
  -4   5   4  605.54   11.60 
   3  -5  -4  174.38    4.00 
   3  -5  -4  178.18    3.60 
  -3   5   4  173.98    4.10 
   2  -5  -4  718.63   13.00 
   2  -5  -4  752.52   12.60 
  -2   5   4  739.73   13.20 
   1  -5  -4  323.67    6.50 
   1  -5  -4  318.47    6.30 
   1  -5  -4  327.87    5.80 
  -1   5   4  328.47    6.50 
   0  -5  -4  787.22   13.80 
   0  -5  -4  800.52   14.10 
   0  -5  -4  777.92   13.20 
   0   5   4  803.22   14.10 
  -1  -5  -4  266.47    5.20 
  -1  -5  -4  262.17    4.60 
  -1  -5  -4  259.07    5.50 
   1   5   4  251.87    5.40 
   1   5   4  254.37    4.80 
  -2  -5  -4  527.05    9.80 
  -2  -5  -4  518.25    9.40 
   2   5   4  528.75    9.20 
   2   5   4  525.95    9.80 
  -3  -5  -4    1.50    0.50 
  -3  -5  -4    1.10    0.70 
   3   5   4    0.70    0.70 
   3   5   4    2.50    0.50 
  -4  -5  -4  567.74   10.70 
   4   5   4  573.34   10.70 
   4   5   4  566.54   10.20 
  -5  -5  -4   35.70    2.00 
   5   5   4   35.50    1.60 
  -6  -5  -4  370.86    7.80 
   6   5   4  385.76    7.40 
  -7  -5  -4   51.59    2.60 
   7   5   4   52.89    2.20 
  -8  -5  -4  499.55   10.10 
   8   5   4  505.05    9.80 
  -9  -5  -4   66.29    3.10 
   9   5   4   59.19    2.70 
 -10  -5  -4  118.29    4.10 
  10   5   4  111.29    3.80 
 -11  -5  -4   87.39    3.90 
  11   5   4   79.49    3.40 
  12  -6  -4    0.50    1.20 
 -12   6   4   -1.10    1.20 
  11  -6  -4  144.69    4.20 
  11  -6  -4  140.69    4.30 
 -11   6   4  145.19    4.70 
  10  -6  -4    6.90    1.30 
  10  -6  -4    6.70    1.20 
 -10   6   4    7.70    1.40 
   9  -6  -4  343.97    7.50 
   9  -6  -4  350.86    7.20 
  -9   6   4  349.57    7.70 
   8  -6  -4   64.39    2.70 
   8  -6  -4   63.39    2.50 
  -8   6   4   62.59    2.80 
   7  -6  -4  544.45   10.10 
   7  -6  -4  549.65   10.50 
  -7   6   4  536.15   10.50 
   6  -6  -4  236.38    5.40 
   6  -6  -4  241.68    5.10 
  -6   6   4  242.68    5.50 
   5  -6  -4  284.17    5.60 
   5  -6  -4  288.67    6.10 
  -5   6   4  274.17    6.10 
   4  -6  -4  164.58    3.60 
   4  -6  -4  170.98    4.10 
  -4   6   4  165.98    4.10 
   3  -6  -4   85.29    2.20 
   3  -6  -4   83.19    2.60 
  -3   6   4   84.39    2.70 
   2  -6  -4  589.14   10.90 
   2  -6  -4  580.54   10.10 
   2  -6  -4  569.94   10.70 
  -2   6   4  580.44   10.80 
   1  -6  -4   14.70    1.30 
   1  -6  -4   17.30    1.50 
   1  -6  -4   16.40    0.90 
  -1   6   4   17.10    1.30 
   0  -6  -4 1063.49   18.40 
   0  -6  -4 1063.49   18.60 
   0  -6  -4 1055.29   17.70 
   0   6   4 1075.79   18.60 
  -1  -6  -4   18.10    1.50 
  -1  -6  -4   16.20    1.30 
   1   6   4   14.40    1.20 
  -2  -6  -4  616.74   11.40 
  -2  -6  -4  650.13   11.90 
   2   6   4  651.23   11.90 
   2   6   4  642.34   11.20 
  -3  -6  -4    4.90    0.70 
  -3  -6  -4    7.80    1.10 
   3   6   4    5.30    0.70 
   3   6   4    7.00    1.00 
  -4  -6  -4  463.55    9.00 
   4   6   4  451.15    9.00 
   4   6   4  439.16    8.30 
  -5  -6  -4   30.80    2.00 
   5   6   4   31.40    1.60 
  -6  -6  -4  244.28    5.80 
   6   6   4  247.08    5.40 
  -7  -6  -4  364.26    7.80 
   7   6   4  344.27    7.30 
  -8  -6  -4  139.39    4.40 
   8   6   4  143.89    4.00 
  -9  -6  -4  120.59    4.20 
   9   6   4  118.79    3.80 
 -10  -6  -4   35.20    2.80 
  10   6   4   30.80    2.50 
  11  -7  -4  134.19    4.20 
  11  -7  -4  135.49    4.40 
 -11   7   4  141.99    4.70 
  10  -7  -4   15.70    1.70 
  10  -7  -4   12.90    1.50 
 -10   7   4   20.60    2.00 
   9  -7  -4  180.88    4.90 
   9  -7  -4  173.18    4.50 
  -9   7   4  175.68    4.90 
   8  -7  -4  137.99    4.10 
   8  -7  -4  144.29    3.80 
  -8   7   4  139.09    4.20 
   7  -7  -4  132.49    4.00 
   7  -7  -4  141.29    3.60 
  -7   7   4  140.79    4.10 
   6  -7  -4  427.36    8.70 
   6  -7  -4  426.16    8.20 
  -6   7   4  430.96    8.70 
   5  -7  -4    3.60    1.00 
   5  -7  -4    3.10    0.80 
  -5   7   4    3.50    1.00 
   4  -7  -4  499.55    9.10 
   4  -7  -4  491.85    9.60 
  -4   7   4  498.25    9.70 
   3  -7  -4   31.50    1.80 
   3  -7  -4   28.50    1.40 
  -3   7   4   27.70    1.80 
   2  -7  -4  638.84   11.60 
   2  -7  -4  608.74   10.80 
   2  -7  -4  601.04   11.60 
  -2   7   4  630.84   11.70 
   1  -7  -4   83.99    2.70 
   1  -7  -4   78.79    2.80 
   1  -7  -4   85.59    2.10 
  -1   7   4   81.69    2.80 
   0  -7  -4  483.35    9.00 
   0  -7  -4  470.45    9.20 
   0   7   4  462.05    9.20 
  -1  -7  -4   18.30    1.40 
  -1  -7  -4   16.30    1.40 
   1   7   4   16.20    1.40 
  -2  -7  -4  752.62   13.60 
  -2  -7  -4  761.82   14.00 
   2   7   4  765.52   14.00 
  -3  -7  -4  162.18    4.30 
  -3  -7  -4  166.68    4.30 
   3   7   4  172.78    4.40 
  -4  -7  -4  169.68    4.50 
   4   7   4  168.58    3.90 
   4   7   4  167.88    4.50 
  -5  -7  -4  334.97    7.40 
   5   7   4  337.17    6.80 
  -6  -7  -4  124.79    4.00 
   6   7   4  122.59    3.40 
  -7  -7  -4  336.67    7.60 
   7   7   4  331.17    7.10 
  -8  -7  -4   26.90    2.20 
   8   7   4   27.80    2.20 
  -9  -7  -4  178.28    5.30 
   9   7   4  168.48    4.80 
  11  -8  -4  121.89    4.30 
  11  -8  -4  117.69    4.10 
 -11   8   4  129.89    4.50 
  10  -8  -4  137.19    4.20 
  10  -8  -4  133.59    4.40 
 -10   8   4  136.49    4.50 
   9  -8  -4  114.59    4.00 
   9  -8  -4  114.29    3.60 
  -9   8   4  118.09    4.00 
   8  -8  -4  293.57    6.90 
   8  -8  -4  295.17    6.40 
  -8   8   4  305.07    7.00 
   7  -8  -4   41.60    2.10 
   7  -8  -4   43.40    2.50 
  -7   8   4   37.30    2.40 
   6  -8  -4  492.05   10.00 
   6  -8  -4  497.95    9.40 
  -6   8   4  496.15    9.90 
   5  -8  -4    3.00    1.00 
   5  -8  -4    2.50    0.80 
  -5   8   4    3.90    1.10 
   4  -8  -4  320.27    6.30 
   4  -8  -4  324.77    7.00 
  -4   8   4  313.07    6.90 
   3  -8  -4    6.50    1.20 
   3  -8  -4    7.90    1.20 
   3  -8  -4    5.40    0.80 
  -3   8   4    5.70    1.10 
   2  -8  -4  156.68    4.20 
   2  -8  -4  161.88    4.30 
   2  -8  -4  158.68    3.50 
  -2   8   4  157.28    4.20 
   1  -8  -4   34.80    2.00 
   1  -8  -4   38.80    2.10 
  -1   8   4   38.30    2.10 
   0  -8  -4  197.48    4.90 
   0  -8  -4  189.88    4.60 
   0   8   4  193.08    4.80 
  -1  -8  -4  158.38    4.30 
  -1  -8  -4  166.08    4.10 
   1   8   4  162.48    4.40 
  -2  -8  -4  415.96    8.20 
  -2  -8  -4  425.06    8.60 
   2   8   4  412.76    8.60 
  -3  -8  -4  172.88    4.70 
   3   8   4  181.48    4.70 
  -4  -8  -4  227.98    5.70 
  -5  -8  -4  324.57    7.40 
  -6  -8  -4   36.20    2.60 
  -7  -8  -4  215.98    5.90 
   7   8   4  225.18    5.40 
  -8  -8  -4    0.80    1.30 
   8   8   4    1.20    1.10 
  10  -9  -4  122.89    4.40 
  10  -9  -4  131.99    4.10 
 -10   9   4  125.79    4.40 
   9  -9  -4   24.30    2.20 
   9  -9  -4   23.60    1.80 
  -9   9   4   25.30    2.20 
   8  -9  -4  228.18    5.50 
   8  -9  -4  241.38    6.10 
  -8   9   4  232.18    6.00 
   7  -9  -4   16.20    1.40 
   7  -9  -4   11.80    1.60 
  -7   9   4   10.70    1.40 
   6  -9  -4  294.67    6.20 
   6  -9  -4  292.67    6.90 
  -6   9   4  294.87    6.80 
   5  -9  -4   26.30    1.70 
   5  -9  -4   24.90    2.20 
  -5   9   4   20.40    1.80 
   4  -9  -4  454.35    9.30 
   4  -9  -4  446.76    8.50 
   4  -9  -4  446.16    9.30 
  -4   9   4  443.56    9.20 
   3  -9  -4   75.19    3.00 
   3  -9  -4   83.69    3.20 
   3  -9  -4   74.79    2.80 
  -3   9   4   77.89    3.10 
   2  -9  -4  383.26    8.10 
   2  -9  -4  360.76    7.90 
  -2   9   4  386.16    8.00 
   1  -9  -4  117.19    3.70 
   1  -9  -4  123.79    3.90 
  -1   9   4  126.29    3.90 
   0  -9  -4  230.18    5.60 
   0  -9  -4  227.68    5.40 
   0   9   4  227.18    5.60 
  -1  -9  -4   94.99    3.20 
  -1  -9  -4  102.79    3.50 
   1   9   4  103.69    3.50 
  -2  -9  -4  128.39    3.70 
  -2  -9  -4  124.29    4.00 
   2   9   4  127.49    4.00 
  -3  -9  -4  249.97    6.10 
   3   9   4  243.68    6.10 
  -4  -9  -4   17.70    1.80 
  -5  -9  -4  238.78    6.20 
  -6  -9  -4    1.20    1.30 
  -7  -9  -4  188.08    5.60 
   9 -10  -4    0.20    1.40 
   9 -10  -4   -0.20    1.10 
  -9  10   4    0.00    1.20 
   8 -10  -4  156.38    4.30 
   8 -10  -4  158.08    5.00 
  -8  10   4  156.68    4.80 
   7 -10  -4    2.00    1.10 
   7 -10  -4    2.80    1.40 
  -7  10   4    2.80    1.30 
   6 -10  -4  218.28    5.10 
   6 -10  -4  211.38    5.80 
  -6  10   4  218.28    5.70 
   5 -10  -4   50.59    2.30 
   5 -10  -4   48.80    2.90 
   5 -10  -4   44.40    2.90 
  -5  10   4   54.19    2.80 
   4 -10  -4  147.69    4.60 
   4 -10  -4  158.98    4.60 
  -4  10   4  157.28    4.60 
   3 -10  -4  204.38    5.40 
   3 -10  -4  197.08    5.30 
  -3  10   4  193.98    5.20 
   2 -10  -4  150.78    4.40 
   2 -10  -4  147.89    4.50 
  -2  10   4  144.19    4.40 
   1 -10  -4  245.98    6.00 
   1 -10  -4  243.98    6.10 
  -1  10   4  249.78    6.10 
   0 -10  -4   37.90    2.50 
   0 -10  -4   36.10    2.40 
   0  10   4   39.30    2.50 
  -1 -10  -4  365.46    7.90 
  -1 -10  -4  375.46    8.20 
   1  10   4  379.36    8.20 
  -2 -10  -4   50.19    2.90 
   2  10   4   45.70    2.80 
  -3 -10  -4  305.97    7.30 
   3  10   4  308.27    7.30 
  -4 -10  -4    5.10    1.50 
  -5 -10  -4  172.28    5.30 
   7 -11  -4   57.09    3.40 
   7 -11  -4   60.09    3.40 
   7 -11  -4   56.89    2.70 
  -7  11   4   53.29    3.10 
   6 -11  -4  115.69    4.30 
   6 -11  -4  119.89    3.60 
   6 -11  -4  115.89    4.30 
  -6  11   4  114.79    4.10 
   5 -11  -4  158.08    5.00 
   5 -11  -4  167.18    5.10 
  -5  11   4  162.88    4.90 
   4 -11  -4  115.99    4.10 
   4 -11  -4  105.59    4.10 
  -4  11   4  109.89    4.00 
   3 -11  -4  163.68    4.90 
   3 -11  -4  163.18    5.00 
  -3  11   4  162.78    4.80 
   2 -11  -4   73.39    3.40 
   2 -11  -4   72.19    3.40 
  -2  11   4   74.79    3.30 
   1 -11  -4  156.68    4.80 
   1 -11  -4  160.58    4.70 
  -1  11   4  163.58    4.80 
   0 -11  -4    9.60    1.60 
   0 -11  -4    8.80    1.50 
   0  11   4    8.30    1.50 
  -1 -11  -4  190.28    5.40 
  -1 -11  -4  182.68    5.10 
   1  11   4  190.48    5.40 
  -2 -11  -4    6.60    1.50 
   2  11   4    6.50    1.50 
  -3 -11  -4  211.78    5.80 
   3  11   4  195.58    5.70 
  -4 -11  -4   12.60    1.90 
   4 -12  -4    0.80    1.40 
   4 -12  -4    2.90    1.50 
  -4  12   4    3.20    1.40 
   3 -12  -4  159.98    5.10 
   3 -12  -4  157.18    5.00 
  -3  12   4  163.78    5.00 
   2 -12  -4    0.20    1.30 
   2 -12  -4   -0.90    1.20 
  -2  12   4    0.70    1.30 
   1 -12  -4  220.38    6.00 
   1 -12  -4  213.28    5.90 
  -1  12   4  211.88    5.90 
   0 -12  -4    0.40    1.30 
   0 -12  -4    0.50    1.30 
   0  12   4    0.60    1.30 
   1 -15   5  244.08    6.70 
   2 -15   5    1.80    1.40 
   3 -15   5  135.99    4.80 
  -3 -14   5  147.19    4.80 
  -2 -14   5   14.40    1.90 
  -1 -14   5  400.86    9.00 
   0 -14   5   22.70    2.20 
   1 -14   5  337.47    8.00 
   2 -14   5    2.10    1.40 
   3 -14   5  237.28    6.40 
   4 -14   5    8.40    1.30 
   4 -14   5    4.60    1.50 
   5 -14   5  159.88    5.10 
   5 -14   5  174.68    4.60 
   6 -14   5  123.69    3.90 
   6 -14   5  126.39    4.50 
   5  13  -5  141.79    4.30 
  -4 -13   5    3.80    1.30 
  -3 -13   5  278.67    6.80 
  -2 -13   5   18.90    1.90 
  -1 -13   5  192.78    5.30 
   0 -13   5   87.19    3.60 
   1 -13   5  239.48    6.10 
   2 -13   5  100.89    3.40 
   2 -13   5   98.59    3.80 
   3 -13   5  136.99    3.70 
   3 -13   5  135.79    4.40 
   4 -13   5  101.99    3.80 
   4 -13   5  107.79    3.30 
   5 -13   5   35.00    2.60 
   5 -13   5   36.60    2.30 
   6 -13   5  260.17    6.00 
   6 -13   5  257.27    6.50 
   7 -13   5   70.19    3.40 
   7 -13   5   72.69    3.00 
   8 -13   5  247.68    6.00 
   8 -13   5  238.68    6.30 
   7  12  -5  181.98    5.20 
  -7 -12   5  190.88    5.20 
   6  12  -5    1.10    1.10 
  -6 -12   5    0.00    1.20 
   5  12  -5  275.37    6.40 
  -5 -12   5  272.57    6.60 
   4  12  -5   29.30    2.10 
  -4 -12   5   30.00    2.40 
   3  12  -5  584.24   11.40 
  -3 -12   5  623.84   12.00 
   2  12  -5   56.29    2.30 
  -2 -12   5   51.79    2.80 
  -1 -12   5  233.28    5.80 
   0 -12   5  196.18    5.20 
   1 -12   5  188.88    4.30 
   1 -12   5  185.28    5.00 
   2 -12   5  387.76    7.60 
   2 -12   5  385.26    8.30 
   3 -12   5   42.10    2.10 
   3 -12   5   42.80    2.50 
   4 -12   5  167.48    4.20 
   4 -12   5  166.28    4.70 
   5 -12   5   19.20    1.50 
   5 -12   5   25.50    2.20 
   6 -12   5  289.77    6.30 
   6 -12   5  288.77    6.80 
   7 -12   5    3.30    1.30 
   7 -12   5    1.30    1.00 
   8 -12   5  149.59    4.60 
   8 -12   5  143.99    4.20 
   9 -12   5    0.70    1.20 
   9 -12   5    1.30    1.30 
   8  11  -5    3.00    1.30 
  -8 -11   5    3.30    1.40 
   7  11  -5  112.59    3.80 
  -7 -11   5  109.69    3.80 
   6  11  -5    3.20    1.10 
  -6 -11   5    2.70    1.20 
   5  11  -5  117.69    3.70 
  -5 -11   5  119.99    3.60 
  -5 -11   5  114.19    3.80 
   4  11  -5   25.40    1.90 
  -4 -11   5   22.00    1.90 
  -4 -11   5   24.40    2.10 
   3  11  -5  297.67    6.50 
  -3 -11   5  320.17    7.00 
   2  11  -5  358.16    7.20 
  -2 -11   5  344.97    7.60 
   1  11  -5   98.59    2.90 
  -1 -11   5  102.09    3.40 
   0  11  -5  431.16    8.20 
   0 -11   5  420.36    7.90 
   0 -11   5  414.56    8.70 
   1 -11   5   54.99    2.60 
   1 -11   5   60.29    2.10 
   2 -11   5  673.83   13.30 
   2 -11   5  749.42   12.80 
   3 -11   5   50.09    2.50 
   3 -11   5   51.89    2.20 
   4 -11   5  455.95    9.40 
   4 -11   5  472.65    8.90 
   5 -11   5    3.30    1.10 
   5 -11   5    4.20    0.90 
   6 -11   5  255.47    6.10 
   6 -11   5  256.27    5.70 
   7 -11   5   26.40    2.20 
   7 -11   5   27.10    2.00 
   8 -11   5  306.67    7.00 
   8 -11   5  303.07    6.70 
   9 -11   5   55.59    3.60 
   9 -11   5   55.49    2.70 
  10 -11   5  124.19    4.00 
   9  10  -5   81.19    3.60 
  -9 -10   5   87.19    3.60 
   8  10  -5   24.20    2.00 
  -8 -10   5   29.10    2.40 
   7  10  -5  258.57    6.30 
  -7 -10   5  280.67    6.30 
   6  10  -5   93.59    3.30 
  -6 -10   5   98.29    3.30 
  -6 -10   5   93.99    3.20 
   5  10  -5  337.57    7.40 
  -5 -10   5  365.26    7.30 
  -5 -10   5  361.26    7.50 
   4  10  -5  217.48    5.20 
  -4 -10   5  230.58    5.00 
  -4 -10   5  226.58    5.40 
   3  10  -5   85.69    2.80 
  -3 -10   5   83.79    3.00 
  -3 -10   5   89.49    2.70 
   2  10  -5  361.26    7.20 
  -2 -10   5  353.26    7.50 
   1  10  -5  215.28    4.80 
  -1 -10   5  220.48    5.20 
  -1 -10   5  220.68    4.50 
   0  10  -5  626.84   11.60 
   0 -10   5  640.84   12.00 
   0 -10   5  643.24   11.30 
  -1  10  -5    1.50    0.70 
   1 -10   5    2.20    0.70 
   1 -10   5    1.80    0.90 
  -2  10  -5  871.71   15.30 
   2 -10   5  904.21   15.30 
   2 -10   5  845.72   15.80 
  -3  10  -5   67.69    2.70 
   3 -10   5   75.89    2.40 
   3 -10   5   73.29    2.70 
   4 -10   5  558.44   10.30 
   4 -10   5  557.14   10.70 
   5 -10   5    2.40    1.00 
   5 -10   5    2.90    0.80 
   6 -10   5  139.39    3.70 
   6 -10   5  146.79    4.00 
   7 -10   5  135.79    3.80 
   7 -10   5  150.08    4.10 
   8 -10   5  205.18    5.20 
   8 -10   5  203.68    4.90 
   9 -10   5  205.78    5.10 
  10 -10   5   34.00    2.40 
  11 -10   5  165.38    4.70 
  10   9  -5   19.20    2.00 
 -10  -9   5   22.80    2.10 
   9   9  -5  152.78    4.70 
  -9  -9   5  155.38    4.60 
   8   9  -5   69.69    3.10 
  -8  -9   5   74.99    3.10 
   7   9  -5  137.99    4.10 
  -7  -9   5  147.19    4.10 
   6   9  -5  227.78    5.50 
  -6  -9   5  229.48    5.30 
  -6  -9   5  227.58    5.30 
   5   9  -5  104.99    3.30 
  -5  -9   5  106.69    3.10 
  -5  -9   5  110.69    3.30 
   4   9  -5  327.57    6.70 
  -4  -9   5  313.67    6.80 
  -4  -9   5  327.87    6.50 
   3   9  -5    2.20    0.70 
  -3  -9   5    2.30    0.80 
  -3  -9   5    2.30    0.70 
   2   9  -5  888.51   15.90 
  -2  -9   5  897.01   15.50 
  -2  -9   5  883.91   15.40 
  -2  -9   5  926.11   16.10 
   1   9  -5    3.60    0.80 
  -1  -9   5    2.70    0.70 
  -1  -9   5    3.00    0.60 
  -1  -9   5    4.30    0.90 
   0   9  -5  462.05    8.80 
   0  -9   5  476.65    8.50 
   0  -9   5  461.75    9.10 
  -1   9  -5   29.80    1.50 
   1  -9   5   32.40    1.50 
  -2   9  -5  690.03   12.70 
   2  -9   5  705.63   13.00 
   2  -9   5  736.93   12.50 
  -3   9  -5   60.29    2.10 
   3  -9   5   60.79    2.00 
   3  -9   5   56.89    2.00 
   3  -9   5   58.89    2.30 
  -4   9  -5 1137.69   19.30 
   4  -9   5 1090.49   19.60 
   4  -9   5 1145.49   19.30 
   4  -9   5 1107.09   19.30 
  -5   9  -5   79.89    2.50 
   5  -9   5   79.99    2.50 
   5  -9   5   84.19    2.80 
   5  -9   5   80.99    2.50 
   6  -9   5  154.68    3.80 
   6  -9   5  153.28    3.80 
   6  -9   5  151.78    4.00 
   7  -9   5  255.47    5.70 
   7  -9   5  242.18    5.40 
   8  -9   5   28.90    1.90 
   8  -9   5   31.60    2.00 
   9  -9   5  316.47    6.80 
  10  -9   5    2.30    1.10 
  11  -9   5  193.78    5.10 
  12  -9   5   -1.30    1.10 
  10   8  -5  139.19    4.50 
 -10  -8   5  132.49    4.40 
   9   8  -5   82.59    3.30 
  -9  -8   5   79.29    3.30 
   8   8  -5  188.48    4.90 
  -8  -8   5  185.48    4.80 
   7   8  -5   79.39    3.00 
  -7  -8   5   80.09    2.90 
   6   8  -5  626.34   12.20 
  -6  -8   5  679.63   12.20 
  -6  -8   5  664.83   12.20 
   5   8  -5   68.19    2.50 
  -5  -8   5   69.39    2.40 
  -5  -8   5   73.29    2.50 
   4   8  -5  581.94   10.80 
  -4  -8   5  570.84   10.80 
  -4  -8   5  581.84   10.50 
   3   8  -5    2.00    0.70 
  -3  -8   5    1.40    0.50 
  -3  -8   5    1.80    0.60 
  -3  -8   5    2.10    0.70 
   2   8  -5  453.85    8.70 
  -2  -8   5  454.25    8.20 
  -2  -8   5  474.45    8.30 
  -2  -8   5  451.95    8.80 
   1   8  -5   37.20    1.60 
  -1  -8   5   41.40    1.50 
  -1  -8   5   43.40    1.40 
  -1  -8   5   39.20    1.80 
   0   8  -5  501.85    9.30 
   0  -8   5  512.35    9.00 
   0  -8   5  505.75    9.50 
   0  -8   5  487.85    8.90 
  -1   8  -5  223.18    4.80 
   1  -8   5  229.48    4.60 
   1  -8   5  225.58    5.00 
  -2   8  -5  445.16    8.40 
   2  -8   5  453.35    8.60 
   2  -8   5  450.85    8.20 
  -3   8  -5  670.53   11.90 
   3  -8   5  667.23   11.70 
   3  -8   5  668.53   12.10 
   3  -8   5  647.64   11.90 
  -4   8  -5  299.77    6.00 
   4  -8   5  301.17    5.90 
   4  -8   5  293.07    6.00 
   4  -8   5  295.07    6.10 
  -5   8  -5  710.33   12.60 
   5  -8   5  678.93   12.50 
   5  -8   5  715.13   12.80 
   5  -8   5  707.23   12.50 
  -6   8  -5  506.45    9.30 
   6  -8   5  484.75    9.20 
   6  -8   5  499.45    9.30 
   6  -8   5  502.95    9.50 
  -7   8  -5  381.66    7.50 
   7  -8   5  386.86    7.60 
   7  -8   5  383.76    7.50 
   7  -8   5  387.86    7.70 
   8  -8   5    3.40    0.90 
   8  -8   5    6.20    1.60 
   8  -8   5    6.10    1.00 
   9  -8   5  382.76    7.80 
  10  -8   5    0.20    0.90 
  11  -8   5   83.69    3.10 
  12  -8   5    4.00    1.30 
  11   7  -5   95.09    3.90 
 -11  -7   5  105.69    4.00 
  10   7  -5  205.08    5.60 
 -10  -7   5  219.68    5.60 
   9   7  -5  121.09    3.90 
  -9  -7   5  119.39    3.80 
   8   7  -5  316.27    7.00 
  -8  -7   5  330.07    7.00 
   7   7  -5   35.00    2.00 
  -7  -7   5   33.80    1.90 
  -7  -7   5   36.90    2.00 
   6   7  -5  226.68    5.20 
  -6  -7   5  236.48    5.10 
  -6  -7   5  232.18    5.10 
   5   7  -5   87.39    2.70 
  -5  -7   5   87.19    2.20 
  -5  -7   5   88.49    2.60 
  -5  -7   5   92.29    2.70 
   4   7  -5  425.36    7.50 
   4   7  -5  412.26    8.10 
  -4  -7   5  414.76    7.50 
  -4  -7   5  420.36    7.80 
  -4  -7   5  416.86    8.00 
   3   7  -5   48.30    1.90 
  -3  -7   5   50.69    1.70 
  -3  -7   5   48.60    1.50 
  -3  -7   5   50.19    1.90 
   2   7  -5  959.20   16.60 
  -2  -7   5  973.40   16.10 
  -2  -7   5  934.91   16.60 
  -2  -7   5  943.91   16.10 
   1   7  -5  895.01   15.90 
  -1  -7   5  914.41   15.30 
  -1  -7   5  923.01   15.50 
  -1  -7   5  913.31   15.90 
   0   7  -5 1566.84   26.70 
   0  -7   5 1614.34   26.40 
   0  -7   5 1558.64   26.80 
   0  -7   5 1605.24   26.10 
  -1   7  -5  268.77    5.50 
   1  -7   5  273.27    5.10 
   1  -7   5  273.77    5.20 
  -2   7  -5  424.46    8.00 
   2  -7   5  419.06    8.00 
   2  -7   5  412.06    7.70 
   2  -7   5  443.96    8.10 
  -3   7  -5  474.65    8.70 
   3  -7   5  475.75    8.50 
   3  -7   5  462.95    8.70 
   3  -7   5  468.35    8.80 
  -4   7  -5  137.19    3.30 
   4  -7   5  148.29    3.40 
   4  -7   5  133.99    3.30 
   4  -7   5  135.39    3.20 
  -5   7  -5 1568.14   26.50 
   5  -7   5 1574.84   26.50 
   5  -7   5 1572.14   26.60 
   5  -7   5 1570.44   26.40 
  -6   7  -5   42.10    1.70 
   6  -7   5   41.80    1.80 
   6  -7   5   45.70    1.80 
   6  -7   5   39.70    1.70 
  -7   7  -5  238.48    5.10 
   7  -7   5  231.58    5.00 
   7  -7   5  237.28    5.10 
   7  -7   5  239.88    5.10 
   8  -7   5   84.39    2.60 
   8  -7   5   72.99    2.50 
   9  -7   5  212.48    4.90 
   9  -7   5  206.28    4.80 
  10  -7   5   41.80    2.20 
  10  -7   5   36.90    2.10 
  11  -7   5  115.69    3.60 
  12  -7   5   63.69    2.90 
  11   6  -5   51.09    2.90 
 -11  -6   5   47.40    2.90 
  10   6  -5  443.86    9.30 
 -10  -6   5  446.26    9.30 
   9   6  -5    4.10    1.10 
  -9  -6   5    1.80    1.00 
   8   6  -5  404.36    8.20 
  -8  -6   5  399.36    8.20 
   7   6  -5    1.50    0.80 
  -7  -6   5    0.50    0.60 
  -7  -6   5    0.60    0.70 
   6   6  -5  230.88    5.10 
  -6  -6   5  221.98    4.50 
  -6  -6   5  233.98    5.00 
  -6  -6   5  231.48    5.00 
   5   6  -5   48.60    1.50 
   5   6  -5   53.99    2.00 
  -5  -6   5   52.39    1.90 
  -5  -6   5   50.79    1.50 
  -5  -6   5   49.90    1.90 
   4   6  -5  523.85    9.00 
   4   6  -5  518.05    9.50 
  -4  -6   5  493.15    9.20 
  -4  -6   5  515.05    9.00 
  -4  -6   5  517.75    9.50 
   3   6  -5  372.46    7.20 
  -3  -6   5  360.86    7.10 
  -3  -6   5  366.76    6.70 
  -3  -6   5  378.26    6.80 
   2   6  -5  191.78    4.20 
  -2  -6   5  190.28    3.70 
  -2  -6   5  186.68    4.10 
  -2  -6   5  191.58    3.80 
   1   6  -5  687.83   12.20 
  -1  -6   5  701.33   11.60 
  -1  -6   5  688.83   11.80 
  -1  -6   5  678.43   12.20 
   0   6  -5  453.15    8.40 
   0  -6   5  439.56    7.60 
   0  -6   5  457.15    8.00 
   0  -6   5  455.35    8.30 
  -1   6  -5 1083.39   18.70 
   1  -6   5 1073.59   18.40 
   1  -6   5 1100.09   18.70 
   1  -6   5 1117.19   18.70 
  -2   6  -5  247.98    5.10 
   2  -6   5  250.17    5.10 
   2  -6   5  248.08    5.10 
   2  -6   5  255.27    4.80 
  -3   6  -5 1262.07   21.50 
   3  -6   5 1234.08   21.50 
   3  -6   5 1266.37   21.30 
   3  -6   5 1320.77   21.60 
  -4   6  -5    1.00    0.50 
   4  -6   5    0.70    0.50 
   4  -6   5    1.60    0.50 
   4  -6   5    1.00    0.50 
  -5   6  -5 1325.57   22.50 
   5  -6   5 1308.07   22.40 
   5  -6   5 1352.06   22.40 
   5  -6   5 1320.77   22.50 
   6  -6   5    5.20    0.80 
   6  -6   5    3.40    0.70 
   6  -6   5    4.60    0.70 
   7  -6   5  716.93   12.70 
   7  -6   5  714.23   12.80 
   7  -6   5  721.53   12.70 
   8  -6   5   38.30    1.80 
   8  -6   5   38.30    1.80 
   9  -6   5  153.78    3.90 
   9  -6   5  161.48    4.00 
  10  -6   5  235.78    5.30 
  10  -6   5  223.08    5.20 
  11  -6   5   62.59    2.60 
  11  -6   5   65.89    2.60 
  12  -6   5  105.79    3.50 
  12  -6   5   98.29    3.30 
  13  -6   5   27.30    2.00 
  12   5  -5  228.58    6.00 
 -12  -5   5  229.78    6.20 
  11   5  -5    0.70    1.10 
 -11  -5   5    1.40    1.20 
  10   5  -5  301.97    6.80 
 -10  -5   5  301.67    6.90 
   9   5  -5   59.39    2.60 
  -9  -5   5   64.49    2.70 
   8   5  -5  477.55    9.30 
  -8  -5   5  477.75    9.30 
  -8  -5   5  470.65    9.00 
   7   5  -5  255.07    5.60 
  -7  -5   5  253.87    5.00 
  -7  -5   5  260.07    5.40 
  -7  -5   5  258.47    5.50 
   6   5  -5  439.26    7.90 
   6   5  -5  440.26    8.50 
  -6  -5   5  444.96    8.30 
  -6  -5   5  439.66    7.90 
  -6  -5   5  442.16    8.40 
   5   5  -5  314.47    6.30 
   5   5  -5  308.97    5.70 
  -5  -5   5  304.07    5.70 
  -5  -5   5  305.27    6.00 
  -5  -5   5  314.67    6.10 
   4   5  -5  204.38    4.40 
   4   5  -5  206.78    4.00 
  -4  -5   5  203.28    4.20 
  -4  -5   5  202.68    4.00 
  -4  -5   5  212.48    4.40 
   3   5  -5  644.94   11.60 
  -3  -5   5  654.13   11.20 
  -3  -5   5  654.33   11.30 
  -3  -5   5  655.53   11.60 
   2   5  -5  467.25    8.60 
  -2  -5   5  468.65    8.20 
  -2  -5   5  468.55    8.50 
  -2  -5   5  469.55    8.10 
   1   5  -5  907.91   15.90 
  -1  -5   5  923.01   15.50 
  -1  -5   5  947.41   15.80 
  -1  -5   5  909.31   15.30 
   0   5  -5   29.90    1.30 
   0  -5   5   30.00    0.80 
   0  -5   5   28.00    1.30 
   0  -5   5   29.80    1.10 
  -1   5  -5 1568.24   26.00 
   1  -5   5 1537.95   25.60 
   1  -5   5 1498.55   25.80 
   1  -5   5 1585.04   26.00 
  -2   5  -5  296.97    5.70 
   2  -5   5  313.37    5.70 
   2  -5   5  282.47    5.50 
   2  -5   5  288.07    5.70 
  -3   5  -5  619.94   11.00 
   3  -5   5  636.34   10.90 
   3  -5   5  620.44   11.00 
   3  -5   5  608.94   10.80 
   4  -5   5    6.20    0.60 
   4  -5   5    7.50    0.70 
  -5   5  -5  933.41   15.80 
   5  -5   5  956.70   16.40 
   5  -5   5  946.81   16.30 
   5  -5   5  979.80   16.30 
   6  -5   5  407.56    7.40 
   6  -5   5  402.76    7.50 
   6  -5   5  402.76    7.60 
   7  -5   5  659.53   11.80 
   7  -5   5  658.53   11.70 
   8  -5   5   83.19    2.50 
   8  -5   5   88.09    2.60 
   9  -5   5   36.30    1.90 
   9  -5   5   38.10    1.80 
  10  -5   5  389.46    7.70 
  10  -5   5  396.16    7.90 
  11  -5   5   31.10    2.00 
  11  -5   5   31.50    2.10 
  12  -5   5  338.57    7.30 
  12  -5   5  348.47    7.50 
  13  -5   5   -1.30    1.10 
  12   4  -5  195.58    5.30 
 -12  -4   5  195.78    5.50 
  11   4  -5   10.10    1.50 
 -11  -4   5   12.00    1.60 
  10   4  -5  379.76    7.90 
 -10  -4   5  372.76    8.00 
   9   4  -5  131.49    3.70 
  -9  -4   5  120.69    3.60 
   8   4  -5  342.67    7.10 
   8   4  -5  344.57    6.60 
  -8  -4   5  342.17    6.80 
  -8  -4   5  361.26    7.20 
   7   4  -5  254.07    5.40 
   7   4  -5  248.58    4.90 
  -7  -4   5  252.07    5.20 
  -7  -4   5  260.97    5.50 
  -7  -4   5  247.58    4.90 
   6   4  -5  318.27    6.30 
   6   4  -5  306.87    5.80 
  -6  -4   5  305.77    5.80 
  -6  -4   5  306.27    6.20 
  -6  -4   5  312.07    6.10 
   5   4  -5  559.14   10.00 
   5   4  -5  541.55    9.50 
  -5  -4   5  541.05    9.50 
  -5  -4   5  557.44    9.80 
  -5  -4   5  527.25    9.80 
   4   4  -5  456.15    8.40 
   4   4  -5  450.85    8.00 
  -4  -4   5  453.35    8.10 
  -4  -4   5  437.16    8.20 
  -4  -4   5  458.15    8.00 
   3   4  -5 1275.87   21.00 
   3   4  -5 1247.68   21.40 
  -3  -4   5 1253.47   21.00 
  -3  -4   5 1258.27   21.00 
  -3  -4   5 1275.17   21.30 
   2   4  -5   33.90    1.40 
  -2  -4   5   33.40    1.30 
  -2  -4   5   33.70    1.10 
  -2  -4   5   32.60    1.10 
  -1  -4   5  852.61   14.50 
  -1  -4   5  864.61   14.70 
  -1  -4   5  900.71   14.90 
   0   4  -5  127.99    3.00 
   0  -4   5  130.89    3.00 
   0  -4   5  133.89    2.80 
   0  -4   5  138.79    2.90 
   0  -4   5  128.49    2.40 
  -1   4  -5 1642.44   27.70 
   1  -4   5 1645.64   27.70 
   1  -4   5 1693.03   27.40 
   1  -4   5 1666.53   27.60 
  -2   4  -5  517.15    9.30 
   2  -4   5  506.65    9.30 
   2  -4   5  520.85    9.10 
   2  -4   5  539.15    9.20 
  -3   4  -5 1786.62   30.50 
   3  -4   5 1851.91   30.70 
   3  -4   5 1819.52   30.50 
   3  -4   5 1908.01   30.40 
  -4   4  -5  423.26    7.10 
   4  -4   5  427.26    7.70 
   4  -4   5  426.86    7.60 
   4  -4   5  419.26    7.60 
  -5   4  -5  428.46    7.40 
   5  -4   5  445.26    7.80 
   5  -4   5  422.56    7.60 
   5  -4   5  427.36    7.90 
  -6   4  -5  465.95    8.10 
   6  -4   5  476.05    8.50 
   6  -4   5  467.45    8.60 
   6  -4   5  462.75    8.20 
  -7   4  -5  494.55    8.70 
   7  -4   5  492.65    9.10 
   7  -4   5  497.35    9.00 
  -8   4  -5   87.49    2.70 
   8  -4   5   89.49    2.50 
   8  -4   5   93.09    2.70 
   9  -4   5   56.49    2.20 
   9  -4   5   51.39    2.00 
  10  -4   5  258.37    5.70 
  10  -4   5  253.47    5.40 
  11  -4   5    2.00    1.00 
  11  -4   5    3.30    0.90 
  12  -4   5  208.38    5.30 
  13  -4   5   -1.00    1.10 
  13   3  -5    7.90    1.50 
 -13  -3   5   11.30    1.80 
  12   3  -5  186.18    5.10 
 -12  -3   5  201.98    5.50 
  11   3  -5  136.89    4.00 
 -11  -3   5  130.89    4.20 
  10   3  -5  159.68    4.20 
 -10  -3   5  160.98    4.50 
   9   3  -5  129.59    3.60 
   9   3  -5  137.09    3.30 
  -9  -3   5  133.89    3.80 
   8   3  -5  156.58    3.50 
   8   3  -5  154.58    3.80 
  -8  -3   5  159.78    4.00 
  -8  -3   5  157.58    3.70 
   7   3  -5 1080.69   18.20 
   7   3  -5 1038.70   17.80 
  -7  -3   5 1033.20   18.00 
  -7  -3   5 1026.90   17.80 
  -7  -3   5 1061.39   18.30 
   6   3  -5   50.79    1.60 
   6   3  -5   52.89    1.90 
  -6  -3   5   47.70    1.70 
  -6  -3   5   48.80    1.80 
  -6  -3   5   51.89    1.60 
   5   3  -5 1244.18   21.10 
   5   3  -5 1259.67   20.80 
  -5  -3   5 1240.08   20.80 
  -5  -3   5 1244.78   21.10 
  -5  -3   5 1227.98   21.00 
   4   3  -5   69.49    1.80 
   4   3  -5   71.29    2.00 
  -4  -3   5   68.99    1.90 
  -4  -3   5   73.89    2.00 
  -4  -3   5   72.99    1.80 
   3   3  -5  456.85    8.40 
   3   3  -5  458.35    8.10 
  -3  -3   5  462.65    8.30 
  -3  -3   5  465.35    8.10 
  -3  -3   5  470.75    8.20 
   2   3  -5    1.80    0.50 
  -2  -3   5    1.40    0.30 
  -2  -3   5    1.30    0.40 
  -2  -3   5    3.00    0.40 
   1   3  -5 1177.48   20.60 
  -1  -3   5 1224.08   20.60 
  -1  -3   5 1230.58   20.50 
  -1  -3   5 1232.78   20.30 
  -1  -3   5 1247.48   20.10 
   0  -3   5    4.70    0.50 
   0  -3   5    5.00    0.40 
   0  -3   5    5.80    0.60 
   0  -3   5    3.70    0.50 
  -1   3  -5 2310.27   37.70 
   1  -3   5 2250.37   38.00 
   1  -3   5 2244.48   37.90 
   1  -3   5 2251.07   37.80 
  -2   3  -5 1954.00   32.60 
   2  -3   5 2032.60   34.00 
   2  -3   5 1964.30   32.40 
   2  -3   5 1952.00   32.60 
  -3   3  -5  942.91   15.60 
   3  -3   5  953.80   16.00 
   3  -3   5  948.71   15.90 
   3  -3   5  960.70   16.20 
  -4   3  -5  240.08    4.20 
   4  -3   5  246.08    4.60 
   4  -3   5  233.78    4.40 
   4  -3   5  236.48    4.70 
  -5   3  -5  271.17    4.80 
   5  -3   5  261.77    4.80 
   5  -3   5  270.37    5.10 
   5  -3   5  262.37    5.20 
  -6   3  -5  615.84   10.60 
   6  -3   5  607.94   11.00 
   6  -3   5  630.54   10.80 
  -7   3  -5   12.70    0.90 
   7  -3   5    8.90    0.80 
   7  -3   5   10.20    1.00 
  -8   3  -5  456.45    8.30 
   8  -3   5  458.95    8.30 
   8  -3   5  446.56    8.60 
  -9   3  -5   53.99    2.00 
   9  -3   5   51.69    2.20 
   9  -3   5   53.29    1.90 
  10  -3   5  210.48    5.00 
  11  -3   5   82.29    3.00 
  12  -3   5  214.18    5.40 
  13  -3   5   73.49    3.30 
  13   2  -5  110.89    3.90 
 -13  -2   5  114.79    4.30 
  12   2  -5  105.39    3.60 
 -12  -2   5  108.19    4.00 
  11   2  -5  229.98    5.50 
 -11  -2   5  237.48    5.90 
  10   2  -5  108.59    3.00 
  10   2  -5  104.29    3.20 
 -10  -2   5  106.39    3.50 
   9   2  -5  198.68    4.40 
   9   2  -5  205.58    4.60 
  -9  -2   5  199.08    4.90 
  -9  -2   5  204.18    4.50 
   8   2  -5   78.29    2.20 
   8   2  -5   78.29    2.40 
   8   2  -5   80.39    2.50 
  -8  -2   5   79.29    2.60 
  -8  -2   5   78.19    2.40 
   7   2  -5  602.74   10.80 
   7   2  -5  611.74   11.00 
  -7  -2   5  625.54   11.20 
  -7  -2   5  612.64   10.80 
  -7  -2   5  604.54   11.00 
   6   2  -5   15.30    1.00 
   6   2  -5   16.50    1.10 
  -6  -2   5   14.40    1.00 
  -6  -2   5   14.90    1.20 
  -6  -2   5   15.70    1.00 
   5   2  -5  407.06    7.20 
   5   2  -5  403.56    7.40 
  -5  -2   5  394.16    7.20 
  -5  -2   5  402.76    7.40 
  -5  -2   5  385.36    7.40 
   4   2  -5  116.89    2.70 
   4   2  -5  116.69    2.50 
  -4  -2   5  114.39    2.70 
  -4  -2   5  118.49    2.60 
  -4  -2   5  119.29    2.70 
   3   2  -5 1438.66   23.40 
   3   2  -5 1399.76   23.60 
  -3  -2   5 1365.86   23.50 
  -3  -2   5 1440.26   23.40 
  -3  -2   5 1403.66   23.50 
   2   2  -5  824.12   14.70 
   2   2  -5  862.31   14.50 
  -2  -2   5  859.11   14.50 
  -2  -2   5  866.01   14.50 
  -2  -2   5  898.61   14.70 
   1   2  -5 1254.77   21.70 
  -1  -2   5 1299.27   21.40 
  -1  -2   5 1309.07   21.60 
  -1  -2   5 1290.47   21.70 
  -1  -2   5 1316.67   21.40 
   0   2  -5  455.65    8.20 
   0  -2   5  454.95    7.90 
   0  -2   5  462.55    8.20 
   0  -2   5  456.25    7.80 
   0  -2   5  456.85    8.00 
  -1   2  -5 2645.24   42.60 
  -1   2  -5 2623.54   43.60 
   1  -2   5 2587.24   43.70 
   1  -2   5 2412.56   42.40 
   1  -2   5 2584.64   43.80 
   1  -2   5 2582.14   42.80 
  -2   2  -5 1345.97   22.00 
   2  -2   5 1332.97   21.90 
   2  -2   5 1354.96   22.10 
   2  -2   5 1334.77   22.10 
   2  -2   5 1318.07   22.30 
  -3   2  -5  626.44   10.40 
   3  -2   5  619.14   10.60 
   3  -2   5  621.74   10.80 
   3  -2   5  622.64   10.50 
  -4   2  -5  984.60   16.40 
   4  -2   5 1014.50   16.50 
   4  -2   5  946.51   16.70 
   4  -2   5 1000.10   16.40 
  -5   2  -5   11.20    0.70 
   5  -2   5   10.70    0.60 
   5  -2   5    9.70    0.70 
  -6   2  -5  436.46    7.90 
   6  -2   5  457.55    8.20 
   6  -2   5  441.16    7.90 
  -7   2  -5   52.29    1.70 
   7  -2   5   53.29    1.70 
   7  -2   5   53.99    1.90 
  -8   2  -5  611.84   10.90 
   8  -2   5  604.24   10.70 
   8  -2   5  604.04   11.10 
  -9   2  -5   24.90    1.60 
   9  -2   5   25.50    1.70 
 -10   2  -5  274.27    5.90 
  10  -2   5  275.07    6.00 
 -11   2  -5   62.59    2.80 
  11  -2   5   55.69    2.60 
  12  -2   5  129.19    4.10 
  13  -2   5  154.48    4.70 
  13   1  -5  171.58    4.70 
 -13  -1   5  170.38    5.30 
  12   1  -5   18.60    1.60 
 -12  -1   5   17.70    1.90 
  11   1  -5  284.27    6.10 
  11   1  -5  291.17    6.30 
 -11  -1   5  290.77    6.80 
  10   1  -5   24.50    1.80 
  10   1  -5   24.90    1.60 
 -10  -1   5   25.50    2.10 
   9   1  -5  550.34   10.10 
   9   1  -5  554.34   10.20 
   9   1  -5  554.54   10.20 
  -9  -1   5  547.95   10.20 
  -9  -1   5  552.04   10.60 
   8   1  -5    3.30    0.70 
   8   1  -5    4.80    0.70 
   8   1  -5    4.30    0.80 
  -8  -1   5    4.10    0.80 
  -8  -1   5    4.70    0.80 
   7   1  -5  815.12   14.30 
   7   1  -5  840.32   14.40 
   7   1  -5  818.72   14.50 
  -7  -1   5  821.22   14.40 
  -7  -1   5  835.12   14.70 
   6   1  -5   18.80    1.10 
   6   1  -5   20.40    1.10 
   6   1  -5   20.40    1.20 
  -6  -1   5   17.90    1.20 
  -6  -1   5   20.20    1.10 
  -6  -1   5   17.00    1.20 
   5   1  -5 1148.59   19.60 
   5   1  -5 1205.08   19.80 
  -5  -1   5 1162.08   19.90 
  -5  -1   5 1158.48   19.70 
  -5  -1   5 1183.58   19.90 
   4   1  -5  148.29    3.10 
   4   1  -5  142.79    3.00 
  -4  -1   5  142.49    3.20 
  -4  -1   5  147.49    3.00 
  -4  -1   5  145.19    3.20 
   3   1  -5  854.71   14.70 
   3   1  -5  880.41   14.60 
  -3  -1   5  829.62   14.70 
  -3  -1   5  872.71   14.60 
  -3  -1   5  894.21   14.80 
   2   1  -5   19.80    0.90 
  -2  -1   5   19.90    0.90 
  -2  -1   5   17.80    0.90 
   1   1  -5  545.15    9.80 
   1   1  -5  579.24    9.60 
  -1  -1   5  571.44    9.80 
  -1  -1   5  568.54    9.80 
  -1  -1   5  545.35    9.70 
  -1  -1   5  576.64    9.60 
   0   1  -5 1695.23   28.10 
   0  -1   5 1731.73   28.10 
   0  -1   5 1633.64   28.00 
   0  -1   5 1720.73   28.00 
   0  -1   5 1716.53   28.40 
  -1   1  -5  226.78    4.30 
  -1   1  -5  220.58    4.10 
   1  -1   5  216.18    4.10 
   1  -1   5  226.18    4.30 
   1  -1   5  225.58    4.10 
   1  -1   5  223.68    4.10 
  -2   1  -5 1653.83   27.30 
   2  -1   5 1486.45   27.10 
   2  -1   5 1731.03   27.00 
   2  -1   5 1703.23   27.00 
   2  -1   5 1630.14   27.20 
  -3   1  -5  164.58    3.20 
   3  -1   5  162.18    3.10 
   3  -1   5  165.68    3.40 
   3  -1   5  163.48    3.20 
   3  -1   5  167.28    3.20 
  -4   1  -5 1161.38   19.00 
   4  -1   5 1104.59   19.20 
   4  -1   5 1156.48   18.90 
   4  -1   5 1130.49   18.70 
  -5   1  -5   31.40    1.20 
   5  -1   5   32.90    1.30 
   5  -1   5   31.40    1.10 
  -6   1  -5  658.23   11.50 
   6  -1   5  659.23   11.30 
   6  -1   5  651.03   11.60 
  -7   1  -5  127.09    3.00 
   7  -1   5  128.99    2.80 
   7  -1   5  129.09    3.20 
  -8   1  -5  359.66    7.00 
   8  -1   5  370.66    7.20 
  -9   1  -5  303.97    6.30 
   9  -1   5  309.07    6.40 
 -10   1  -5  158.88    4.00 
  10  -1   5  156.18    4.20 
 -11   1  -5   37.80    2.20 
  11  -1   5   39.80    2.40 
 -12   1  -5   47.20    2.60 
  12  -1   5   43.80    2.70 
  13  -1   5  254.37    6.40 
 -13   0   5  243.48    6.50 
  12   0  -5   -0.20    0.90 
 -12   0   5   -0.10    1.20 
  11   0  -5  241.38    5.40 
  11   0  -5  245.88    5.40 
 -11   0   5  240.18    6.00 
  10   0  -5    2.70    0.90 
  10   0  -5    3.30    0.90 
 -10   0   5    3.80    1.10 
 -10   0   5    4.30    0.90 
   9   0  -5  672.53   11.90 
   9   0  -5  665.83   12.10 
   9   0  -5  659.03   11.90 
  -9   0   5  668.53   12.00 
  -9   0   5  644.94   12.40 
   8   0  -5   30.00    1.50 
   8   0  -5   30.50    1.40 
   8   0  -5   30.20    1.60 
  -8   0   5   31.50    1.60 
  -8   0   5   31.30    1.80 
   7   0  -5  557.74    9.90 
   7   0  -5  561.74   10.00 
   7   0  -5  562.74   10.20 
  -7   0   5  546.65   10.10 
  -7   0   5  553.44   10.40 
   6   0  -5  616.64   10.90 
   6   0  -5  607.74   10.60 
   6   0  -5  600.74   10.70 
  -6   0   5  597.04   11.00 
  -6   0   5  616.24   10.90 
   5   0  -5  647.04   11.10 
   5   0  -5  644.24   11.40 
   5   0  -5  643.44   11.20 
  -5   0   5  653.33   11.40 
  -5   0   5  625.44   11.40 
  -5   0   5  637.64   11.20 
   4   0  -5  940.01   15.50 
   4   0  -5  900.91   15.50 
   4   0  -5  927.91   15.70 
  -4   0   5  903.41   15.50 
  -4   0   5  901.41   15.80 
  -4   0   5  940.61   15.80 
   3   0  -5  414.46    7.60 
   3   0  -5  424.66    7.40 
   3   0  -5  417.46    7.40 
  -3   0   5  413.16    7.60 
  -3   0   5  421.26    7.60 
  -3   0   5  421.06    7.40 
   2   0  -5  820.12   13.80 
   2   0  -5  777.72   13.90 
  -2   0   5  850.61   14.10 
  -2   0   5  841.92   13.90 
  -2   0   5  826.02   14.10 
   1   0  -5   12.40    0.70 
   1   0  -5   11.40    0.70 
  -1   0   5   13.50    0.80 
  -1   0   5   13.10    0.70 
  -1   0   5   12.10    0.70 
   0   0  -5 1348.37   22.90 
   0   0  -5 1393.36   22.80 
   0   0   5 1332.47   22.90 
   0   0   5 1417.46   22.90 
   0   0   5 1417.46   22.90 
   0   0   5 1380.16   23.00 
  -1   0  -5   83.89    2.00 
   1   0   5   81.39    2.00 
   1   0   5   85.89    1.80 
   1   0   5   82.09    1.90 
   1   0   5   86.29    1.90 
  -2   0  -5  375.96    6.50 
  -2   0  -5  364.86    6.70 
   2   0   5  372.96    6.50 
   2   0   5  381.86    6.50 
   2   0   5  368.46    6.70 
   2   0   5  372.56    6.70 
  -3   0  -5    3.40    0.50 
   3   0   5    3.60    0.50 
   3   0   5    1.10    0.40 
   3   0   5    2.60    0.30 
   3   0   5    2.30    0.40 
  -4   0  -5 1520.15   25.20 
  -4   0  -5 1495.55   24.70 
   4   0   5 1499.95   24.70 
   4   0   5 1529.65   24.90 
   4   0   5 1523.45   25.20 
  -5   0  -5   82.99    2.20 
   5   0   5   80.19    2.20 
   5   0   5   82.39    1.90 
  -6   0  -5  355.06    6.80 
   6   0   5  363.76    6.40 
   6   0   5  358.66    6.90 
  -7   0  -5  165.38    3.80 
   7   0   5  170.78    3.90 
  -8   0  -5  322.47    6.40 
   8   0   5  311.17    6.50 
  -9   0  -5  309.77    6.40 
   9   0   5  302.27    6.50 
 -10   0  -5  174.08    4.40 
  10   0   5  173.28    4.50 
 -11   0  -5  121.09    3.80 
  11   0   5  128.49    3.90 
 -12   0  -5    2.40    1.20 
  12   0   5    1.40    1.20 
  13  -1  -5  164.18    4.50 
 -13   1   5  173.78    5.30 
  12  -1  -5   16.80    1.50 
 -12   1   5   16.10    1.80 
  11  -1  -5  231.28    5.30 
 -11   1   5  231.48    5.90 
  10  -1  -5  133.79    4.40 
  10  -1  -5  130.49    3.50 
 -10   1   5  131.59    3.50 
 -10   1   5  132.29    4.00 
   9  -1  -5  206.38    4.40 
   9  -1  -5  203.38    4.70 
   9  -1  -5  203.38    4.60 
  -9   1   5  201.98    4.60 
  -9   1   5  206.28    5.00 
   8  -1  -5  108.49    2.70 
   8  -1  -5  108.39    2.90 
   8  -1  -5  108.99    3.00 
  -8   1   5  113.39    3.00 
  -8   1   5  111.79    3.30 
   7  -1  -5  460.25    8.50 
   7  -1  -5  466.15    8.30 
   7  -1  -5  465.85    8.70 
  -7   1   5  455.05    8.90 
  -7   1   5  462.15    8.70 
   6  -1  -5  460.85    8.60 
   6  -1  -5  468.15    8.40 
   6  -1  -5  462.05    8.20 
  -6   1   5  462.85    8.80 
  -6   1   5  457.75    8.60 
   5  -1  -5  718.83   12.70 
   5  -1  -5  734.73   12.50 
   5  -1  -5  726.73   12.20 
  -5   1   5  725.53   12.70 
  -5   1   5  703.33   12.80 
   4  -1  -5 1052.29   17.40 
   4  -1  -5 1038.00   17.60 
   4  -1  -5 1056.49   17.80 
  -4   1   5 1053.99   17.80 
  -4   1   5 1059.39   17.60 
  -4   1   5 1006.80   17.90 
   3  -1  -5  197.98    3.80 
   3  -1  -5  207.78    4.00 
   3  -1  -5  207.38    4.20 
  -3   1   5  212.18    4.20 
  -3   1   5  204.88    4.00 
  -3   1   5  205.88    4.30 
   2  -1  -5  965.20   15.70 
   2  -1  -5  882.91   15.60 
   2  -1  -5  949.31   15.90 
  -2   1   5  907.71   16.00 
  -2   1   5  911.11   15.60 
  -2   1   5 1005.10   16.00 
  -2   1   5  920.01   15.60 
   1  -1  -5    2.40    0.40 
   1  -1  -5    1.70    0.40 
   1  -1  -5    2.90    0.40 
  -1   1   5    2.90    0.40 
  -1   1   5    2.30    0.50 
  -1   1   5    1.70    0.40 
  -1   1   5    1.50    0.30 
   0  -1  -5  529.45    8.90 
   0  -1  -5  530.15    9.10 
   0  -1  -5  510.35    9.00 
   0   1   5  543.65    9.10 
   0   1   5  529.45    8.90 
   0   1   5  528.45    9.30 
   0   1   5  496.05    9.00 
  -1  -1  -5   31.20    0.90 
  -1  -1  -5   31.90    1.10 
   1   1   5   32.20    0.90 
   1   1   5   32.20    1.10 
   1   1   5   32.90    1.10 
   1   1   5   31.60    1.20 
  -2  -1  -5 1580.24   26.50 
  -2  -1  -5 1580.84   26.20 
   2   1   5 1599.94   26.20 
   2   1   5 1638.74   26.40 
   2   1   5 1582.84   26.40 
   2   1   5 1581.64   26.50 
  -3  -1  -5  638.34   10.50 
  -3  -1  -5  628.44   10.90 
   3   1   5  632.14   10.80 
   3   1   5  624.74   10.90 
   3   1   5  619.34   10.50 
   3   1   5  597.84   10.50 
  -4  -1  -5 2034.30   33.30 
  -4  -1  -5 2023.60   32.80 
   4   1   5 2044.50   32.80 
   4   1   5 1934.81   33.20 
  -5  -1  -5  221.08    4.60 
   5   1   5  229.48    4.60 
  -6  -1  -5  445.76    8.50 
   6   1   5  472.05    8.60 
  -7  -1  -5  345.87    6.90 
   7   1   5  347.37    6.90 
  -8  -1  -5    4.70    0.90 
   8   1   5    5.60    1.00 
  -9  -1  -5  151.18    4.00 
 -10  -1  -5   17.60    1.50 
  10   1   5   12.30    1.40 
 -11  -1  -5  216.08    5.40 
  11   1   5  215.68    5.40 
 -12  -1  -5    0.90    1.20 
  12   1   5   -1.10    1.10 
  13  -2  -5  209.18    5.40 
 -13   2   5  217.48    6.10 
  12  -2  -5   30.20    2.20 
 -12   2   5   31.20    2.60 
  11  -2  -5  335.17    7.10 
 -11   2   5  348.17    7.80 
  10  -2  -5  236.68    5.40 
  10  -2  -5  237.08    5.30 
 -10   2   5  239.78    5.80 
 -10   2   5  231.08    5.30 
   9  -2  -5  230.18    5.10 
   9  -2  -5  229.58    5.20 
  -9   2   5  237.88    5.30 
  -9   2   5  235.88    5.60 
   8  -2  -5  331.17    6.70 
   8  -2  -5  333.47    6.60 
  -8   2   5  330.37    6.70 
  -8   2   5  325.47    7.00 
   7  -2  -5   32.30    1.50 
   7  -2  -5   32.20    1.70 
  -7   2   5   32.10    1.80 
  -7   2   5   33.00    1.70 
   6  -2  -5  608.34   10.90 
   6  -2  -5  617.14   11.10 
   6  -2  -5  619.14   10.50 
  -6   2   5  605.44   11.30 
  -6   2   5  619.54   11.10 
   5  -2  -5   22.50    1.30 
   5  -2  -5   23.20    0.80 
  -5   2   5   21.20    1.30 
  -5   2   5   21.40    1.40 
   4  -2  -5 1261.37   21.40 
   4  -2  -5 1255.47   21.10 
   4  -2  -5 1302.77   20.70 
  -4   2   5 1232.58   21.50 
  -4   2   5 1242.38   21.40 
   3  -2  -5   67.59    1.50 
   3  -2  -5   66.29    1.70 
  -3   2   5   74.69    1.80 
  -3   2   5   61.89    2.00 
   2  -2  -5 2673.63   44.00 
   2  -2  -5 2526.45   43.70 
   2  -2  -5 2729.63   46.00 
  -2   2   5 2701.83   45.10 
  -2   2   5 2620.24   44.00 
  -2   2   5 2659.83   44.90 
  -2   2   5 2799.52   43.90 
   1  -2  -5   62.79    1.50 
   1  -2  -5   59.49    1.70 
   1  -2  -5   60.49    1.50 
  -1   2   5   65.89    1.80 
  -1   2   5   62.79    1.50 
  -1   2   5   61.19    1.50 
  -1   2   5   58.99    1.90 
   0  -2  -5  219.18    4.30 
   0  -2  -5  219.48    4.50 
   0  -2  -5  225.88    4.10 
   0   2   5  218.78    4.50 
   0   2   5  216.98    4.10 
   0   2   5  222.98    4.00 
   0   2   5  222.38    4.30 
  -1  -2  -5   54.29    1.30 
  -1  -2  -5   54.49    1.50 
  -1  -2  -5   56.69    1.70 
   1   2   5   55.49    1.50 
   1   2   5   53.29    1.30 
   1   2   5   54.59    1.40 
   1   2   5   57.39    1.80 
  -2  -2  -5  431.66    7.50 
  -2  -2  -5  421.16    7.20 
  -2  -2  -5  414.26    7.80 
   2   2   5  440.26    7.50 
   2   2   5  420.16    7.80 
   2   2   5  426.66    7.20 
   2   2   5  421.56    7.50 
  -3  -2  -5  123.09    2.50 
  -3  -2  -5  123.09    2.40 
  -3  -2  -5  119.89    2.90 
   3   2   5  128.49    3.00 
   3   2   5  121.79    2.50 
   3   2   5  126.89    2.40 
   3   2   5  127.29    2.80 
  -4  -2  -5  322.77    5.70 
  -4  -2  -5  322.57    6.30 
   4   2   5  320.37    6.30 
   4   2   5  330.07    6.10 
  -5  -2  -5  932.71   16.60 
   5   2   5  978.30   16.50 
  -6  -2  -5  148.19    3.60 
   6   2   5  148.69    3.50 
  -7  -2  -5  624.24   11.70 
   7   2   5  644.44   11.60 
  -8  -2  -5    2.80    0.90 
   8   2   5    1.20    0.80 
  -9  -2  -5  383.96    8.10 
   9   2   5  404.66    8.10 
 -10  -2  -5   13.90    1.50 
  10   2   5   14.20    1.50 
 -11  -2  -5  246.88    6.00 
  11   2   5  242.38    6.00 
 -12  -2  -5   13.60    1.70 
  12   2   5   15.40    1.80 
  13  -3  -5  124.49    4.00 
 -13   3   5  136.19    4.80 
  12  -3  -5   81.69    3.10 
 -12   3   5   78.29    3.60 
  11  -3  -5   82.79    3.00 
 -11   3   5   84.39    3.10 
 -11   3   5   89.39    3.50 
  10  -3  -5  342.77    7.20 
  10  -3  -5  348.37    7.40 
 -10   3   5  349.87    7.30 
 -10   3   5  353.86    7.70 
   9  -3  -5   10.70    1.30 
   9  -3  -5   12.90    1.20 
  -9   3   5   13.00    1.30 
  -9   3   5   11.30    1.40 
   8  -3  -5  804.42   14.40 
   8  -3  -5  798.02   14.10 
  -8   3   5  795.62   14.40 
  -8   3   5  787.62   14.60 
   7  -3  -5   20.80    1.40 
   7  -3  -5   20.60    1.50 
  -7   3   5   20.00    1.60 
  -7   3   5   20.10    1.50 
   6  -3  -5  530.55    9.80 
   6  -3  -5  515.95    9.50 
  -6   3   5  523.95    9.80 
  -6   3   5  523.85   10.00 
   5  -3  -5    2.10    0.60 
   5  -3  -5    1.30    0.60 
  -5   3   5    1.10    0.60 
  -5   3   5    2.20    0.70 
   4  -3  -5  827.72   14.90 
   4  -3  -5  858.71   14.60 
  -4   3   5  864.01   14.90 
  -4   3   5  861.21   15.10 
   3  -3  -5   81.39    2.30 
   3  -3  -5   77.59    2.00 
   3  -3  -5   78.59    1.60 
  -3   3   5   75.69    2.20 
  -3   3   5   77.39    2.40 
   2  -3  -5  351.36    6.30 
   2  -3  -5  364.36    6.90 
   2  -3  -5  362.46    6.50 
  -2   3   5  366.36    7.00 
  -2   3   5  361.36    6.30 
  -2   3   5  374.46    6.90 
   1  -3  -5   90.09    2.00 
   1  -3  -5   86.99    1.90 
   1  -3  -5   87.19    2.30 
  -1   3   5   89.89    2.50 
  -1   3   5   87.39    2.30 
  -1   3   5   87.29    2.00 
  -1   3   5   87.59    1.90 
   0  -3  -5  672.03   12.00 
   0  -3  -5  660.03   11.70 
   0  -3  -5  690.63   11.40 
   0   3   5  685.03   11.40 
   0   3   5  674.63   12.00 
   0   3   5  673.93   11.70 
   0   3   5  659.73   11.40 
  -1  -3  -5  573.94    9.70 
  -1  -3  -5  564.74   10.00 
  -1  -3  -5  598.94   10.40 
   1   3   5  578.64    9.70 
   1   3   5  552.74    9.80 
   1   3   5  571.14   10.30 
   1   3   5  564.54   10.00 
  -2  -3  -5  609.34   10.20 
  -2  -3  -5  604.44   11.00 
  -2  -3  -5  619.64   10.60 
   2   3   5  615.74   10.20 
   2   3   5  611.74   11.00 
   2   3   5  614.44   10.60 
  -3  -3  -5  500.55    8.60 
  -3  -3  -5  485.55    9.20 
   3   3   5  479.65    9.10 
   3   3   5  511.05    8.80 
  -4  -3  -5   77.09    2.40 
   4   3   5   84.79    2.20 
   4   3   5   75.09    2.40 
  -5  -3  -5  691.53   12.30 
   5   3   5  655.73   11.90 
  -6  -3  -5   59.59    2.30 
   6   3   5   57.09    2.10 
  -7  -3  -5  337.97    7.10 
   7   3   5  338.77    6.80 
  -8  -3  -5    8.40    1.20 
   8   3   5    7.30    1.10 
  -9  -3  -5  351.66    7.60 
   9   3   5  356.06    7.50 
 -10  -3  -5  155.68    4.60 
  10   3   5  160.58    4.50 
 -11  -3  -5  131.19    4.30 
  11   3   5  126.99    4.20 
  12  -4  -5  289.87    6.70 
 -12   4   5  296.17    7.30 
  11  -4  -5   11.30    1.40 
  11  -4  -5   13.70    1.60 
 -11   4   5   11.10    1.70 
  10  -4  -5  359.96    7.70 
  10  -4  -5  361.16    7.50 
 -10   4   5  382.66    8.10 
 -10   4   5  357.66    7.70 
   9  -4  -5    1.50    0.90 
   9  -4  -5    0.40    0.90 
  -9   4   5    2.60    1.10 
  -9   4   5    1.80    1.00 
   8  -4  -5  855.61   15.30 
   8  -4  -5  869.31   15.60 
  -8   4   5  855.51   15.80 
  -8   4   5  863.21   15.50 
   7  -4  -5   16.40    1.50 
   7  -4  -5   14.20    1.10 
  -7   4   5   16.20    1.50 
  -7   4   5   14.60    1.40 
   6  -4  -5  633.94   11.70 
   6  -4  -5  620.34   11.30 
  -6   4   5  623.94   11.80 
  -6   4   5  654.33   11.70 
   5  -4  -5   33.50    1.40 
   5  -4  -5   28.60    1.60 
  -5   4   5   27.20    1.70 
  -5   4   5   29.10    1.60 
   4  -4  -5  409.36    7.90 
   4  -4  -5  410.76    7.50 
  -4   4   5  416.56    7.90 
  -4   4   5  407.76    8.00 
   3  -4  -5  292.47    5.90 
   3  -4  -5  302.47    5.50 
  -3   4   5  294.67    5.90 
  -3   4   5  280.57    6.00 
   2  -4  -5  409.16    7.50 
   2  -4  -5  390.06    7.10 
  -2   4   5  396.66    7.70 
  -2   4   5  381.96    7.50 
   1  -4  -5  214.38    4.40 
   1  -4  -5  198.68    3.80 
   1  -4  -5  205.38    3.90 
   1  -4  -5  202.38    4.60 
  -1   4   5  201.48    4.50 
  -1   4   5  210.58    4.40 
   0  -4  -5  302.37    6.30 
   0  -4  -5  323.67    5.60 
   0  -4  -5  322.47    6.10 
   0   4   5  317.47    5.60 
   0   4   5  310.37    6.30 
   0   4   5  316.57    6.10 
  -1  -4  -5  319.07    6.40 
  -1  -4  -5  329.97    6.10 
  -1  -4  -5  317.67    5.60 
   1   4   5  313.37    5.70 
   1   4   5  309.57    6.40 
  -2  -4  -5    1.80    0.50 
  -2  -4  -5    3.30    0.70 
   2   4   5    4.20    0.80 
   2   4   5    1.90    0.50 
  -3  -4  -5  413.56    7.30 
  -3  -4  -5  399.16    7.80 
   3   4   5  396.16    7.30 
   3   4   5  396.56    7.80 
  -4  -4  -5    5.70    0.90 
   4   4   5    5.30    0.90 
   4   4   5    6.10    0.70 
  -5  -4  -5  739.33   13.50 
   5   4   5  737.03   13.10 
  -6  -4  -5   33.40    2.00 
   6   4   5   33.60    1.70 
  -7  -4  -5  470.65    9.40 
   7   4   5  468.75    9.00 
  -8  -4  -5   58.29    2.70 
   8   4   5   61.09    2.50 
  -9  -4  -5  280.27    6.60 
   9   4   5  278.27    6.30 
 -10  -4  -5  173.18    5.10 
  10   4   5  180.38    4.90 
 -11  -4  -5   56.49    3.20 
  11   4   5   60.49    3.10 
  12  -5  -5  165.18    4.70 
 -12   5   5  169.48    5.30 
  11  -5  -5    7.20    1.30 
  11  -5  -5   11.90    1.60 
 -11   5   5   12.20    1.70 
  10  -5  -5  232.28    5.50 
  10  -5  -5  224.48    5.70 
 -10   5   5  245.08    6.10 
   9  -5  -5   18.40    1.60 
   9  -5  -5   17.10    1.40 
  -9   5   5   19.60    1.80 
   8  -5  -5  455.05    8.90 
   8  -5  -5  464.05    9.30 
  -8   5   5  460.65    9.20 
  -8   5   5  470.95    9.50 
   7  -5  -5  270.17    5.90 
   7  -5  -5  253.57    5.50 
  -7   5   5  264.27    6.10 
  -7   5   5  263.07    5.80 
   6  -5  -5  604.04   11.00 
   6  -5  -5  615.54   11.40 
  -6   5   5  601.84   11.50 
  -6   5   5  599.64   11.30 
   5  -5  -5  119.89    3.00 
   5  -5  -5  118.89    3.30 
  -5   5   5  127.29    3.40 
  -5   5   5  116.39    3.40 
   4  -5  -5  222.28    4.60 
  -4   5   5  230.08    5.20 
  -4   5   5  228.08    5.00 
   3  -5  -5  677.13   11.80 
   3  -5  -5  684.73   12.30 
  -3   5   5  676.93   12.50 
  -3   5   5  682.33   12.30 
   2  -5  -5  145.19    3.10 
   2  -5  -5  143.69    3.50 
  -2   5   5  137.59    3.60 
   1  -5  -5  597.74   10.40 
   1  -5  -5  591.34   11.20 
   1  -5  -5  631.34   11.00 
  -1   5   5  595.84   11.20 
   0  -5  -5   83.19    2.60 
   0  -5  -5   78.59    1.90 
   0  -5  -5   77.99    2.40 
   0   5   5   81.99    2.60 
  -1  -5  -5  849.81   14.80 
  -1  -5  -5  864.11   15.20 
   1   5   5  831.62   15.10 
  -2  -5  -5    7.40    0.80 
  -2  -5  -5    6.50    1.00 
   2   5   5    6.10    0.90 
   2   5   5    5.40    0.60 
  -3  -5  -5  619.64   11.40 
  -3  -5  -5  620.14   10.80 
   3   5   5  605.04   11.30 
   3   5   5  577.44   10.70 
  -4  -5  -5   23.20    1.70 
   4   5   5   21.80    1.30 
   4   5   5   22.40    1.70 
  -5  -5  -5  200.48    4.90 
   5   5   5  198.68    4.40 
  -6  -5  -5   53.89    2.50 
   6   5   5   57.79    2.20 
  -7  -5  -5  203.38    5.20 
   7   5   5  202.98    4.80 
  -8  -5  -5  132.59    4.20 
   8   5   5  130.99    3.80 
  -9  -5  -5   94.79    3.70 
   9   5   5   94.09    3.40 
 -10  -5  -5  169.98    5.10 
  10   5   5  163.88    4.80 
  11  -6  -5   17.10    1.80 
  11  -6  -5   18.10    1.80 
 -11   6   5   25.90    2.30 
  10  -6  -5  202.98    5.20 
  10  -6  -5  209.58    5.50 
 -10   6   5  211.48    5.70 
   9  -6  -5   83.09    3.30 
   9  -6  -5   84.39    3.00 
  -9   6   5   87.09    3.40 
   8  -6  -5  289.17    6.30 
   8  -6  -5  294.77    6.70 
  -8   6   5  303.57    6.90 
   7  -6  -5  320.57    6.50 
   7  -6  -5  312.17    6.90 
  -7   6   5  318.67    7.10 
   6  -6  -5  194.08    4.90 
   6  -6  -5  203.48    4.50 
  -6   6   5  201.58    5.00 
   5  -6  -5  284.87    6.40 
   5  -6  -5  303.87    5.90 
  -5   6   5  300.27    6.60 
   4  -6  -5  102.89    3.10 
   4  -6  -5   97.79    2.60 
  -4   6   5   96.59    3.10 
   3  -6  -5  192.48    4.50 
   3  -6  -5  181.58    3.90 
  -3   6   5  179.48    4.50 
   2  -6  -5   63.69    2.30 
   2  -6  -5   65.29    2.50 
   2  -6  -5   60.19    1.80 
  -2   6   5   65.19    2.50 
   1  -6  -5  705.43   12.00 
   1  -6  -5  708.93   13.00 
   1  -6  -5  698.83   12.70 
  -1   6   5  694.53   12.90 
   0  -6  -5   62.99    2.20 
   0  -6  -5   60.19    2.40 
   0   6   5   66.89    2.50 
  -1  -6  -5  489.15    9.20 
  -1  -6  -5  500.85    9.60 
   1   6   5  485.95    9.60 
  -2  -6  -5   99.19    3.20 
  -2  -6  -5  106.59    2.90 
   2   6   5  106.69    3.20 
  -3  -6  -5  217.98    5.20 
   3   6   5  219.48    5.20 
  -4  -6  -5  222.18    5.30 
   4   6   5  213.98    4.60 
   4   6   5  213.08    5.30 
  -5  -6  -5  182.08    4.80 
   5   6   5  187.28    4.30 
  -6  -6  -5  377.16    8.10 
   6   6   5  374.76    7.50 
  -7  -6  -5  122.69    4.10 
   7   6   5  122.09    3.50 
  -8  -6  -5  184.78    5.30 
   8   6   5  186.78    4.80 
  -9  -6  -5   34.90    2.80 
   9   6   5   30.50    2.40 
  11  -7  -5   99.89    4.00 
  11  -7  -5  103.69    3.80 
 -11   7   5  104.99    4.20 
  10  -7  -5  133.89    4.40 
  10  -7  -5  133.99    4.10 
 -10   7   5  141.09    4.60 
   9  -7  -5  157.58    4.70 
   9  -7  -5  164.18    4.40 
  -9   7   5  169.18    4.90 
   8  -7  -5   44.60    2.60 
   8  -7  -5   47.10    2.30 
  -8   7   5   41.80    2.60 
   7  -7  -5  358.96    7.30 
   7  -7  -5  356.36    7.80 
  -7   7   5  354.26    7.80 
   6  -7  -5    1.80    1.10 
   6  -7  -5    1.50    0.80 
  -6   7   5    2.50    1.10 
   5  -7  -5  466.25    8.90 
   5  -7  -5  488.35    9.60 
  -5   7   5  470.55    9.60 
   4  -7  -5   92.59    2.60 
   4  -7  -5   94.29    3.10 
  -4   7   5   89.49    3.10 
   3  -7  -5  335.67    7.40 
   3  -7  -5  356.06    6.60 
   3  -7  -5  354.86    7.30 
  -3   7   5  342.87    7.40 
   2  -7  -5    0.60    0.80 
   2  -7  -5    0.30    0.50 
   2  -7  -5    0.50    0.90 
  -2   7   5    3.00    0.90 
   1  -7  -5  762.82   13.70 
   1  -7  -5  729.53   13.40 
  -1   7   5  707.43   13.60 
   0  -7  -5    2.10    0.80 
   0  -7  -5    1.40    0.90 
   0   7   5    3.50    1.00 
  -1  -7  -5  383.46    8.10 
  -1  -7  -5  392.46    7.80 
   1   7   5  396.36    8.10 
  -2  -7  -5  134.79    3.50 
  -2  -7  -5  132.69    3.90 
   2   7   5  136.39    3.90 
  -3  -7  -5   92.49    3.30 
   3   7   5  101.59    3.40 
  -4  -7  -5  384.46    8.20 
   4   7   5  381.66    8.20 
  -5  -7  -5   31.10    2.40 
  -6  -7  -5  254.87    6.40 
   6   7   5  257.67    5.70 
  -7  -7  -5    8.50    1.50 
   7   7   5    8.60    1.30 
  -8  -7  -5  246.38    6.50 
   8   7   5  245.28    5.90 
  10  -8  -5   67.79    3.40 
  10  -8  -5   68.89    3.20 
 -10   8   5   75.89    3.60 
   9  -8  -5  198.78    5.70 
   9  -8  -5  217.88    5.30 
  -9   8   5  221.58    5.90 
   8  -8  -5    9.00    1.50 
   8  -8  -5   12.70    1.50 
  -8   8   5   16.10    1.80 
   7  -8  -5  263.17    6.50 
   7  -8  -5  272.57    6.00 
  -7   8   5  277.97    6.60 
   6  -8  -5    0.10    1.10 
   6  -8  -5    0.70    0.90 
  -6   8   5    3.30    1.10 
   5  -8  -5  400.86    7.90 
   5  -8  -5  415.06    8.70 
  -5   8   5  408.56    8.60 
   4  -8  -5    2.90    1.00 
   4  -8  -5    3.40    0.80 
  -4   8   5    3.10    1.10 
   3  -8  -5  179.78    4.90 
   3  -8  -5  185.38    4.80 
   3  -8  -5  186.48    4.10 
  -3   8   5  183.68    4.80 
   2  -8  -5   49.10    2.40 
   2  -8  -5   58.09    2.70 
  -2   8   5   54.89    2.60 
   1  -8  -5  177.68    4.60 
   1  -8  -5  162.18    4.40 
  -1   8   5  169.58    4.60 
   0  -8  -5  313.47    7.10 
   0  -8  -5  323.97    6.80 
   0   8   5  316.37    7.10 
  -1  -8  -5  198.38    5.10 
  -1  -8  -5  196.38    4.80 
   1   8   5  193.48    5.10 
  -2  -8  -5  205.58    5.20 
  -2  -8  -5  192.28    4.70 
   2   8   5  195.68    5.10 
  -3  -8  -5   51.29    2.70 
   3   8   5   49.90    2.70 
  -4  -8  -5  293.87    6.90 
   4   8   5  290.07    6.90 
  -5  -8  -5   11.20    1.70 
  -6  -8  -5  173.38    5.20 
  -7  -8  -5    3.90    1.50 
   9  -9  -5  191.98    5.10 
   9  -9  -5  196.88    5.70 
  -9   9   5  192.18    5.60 
   8  -9  -5   10.80    1.40 
   8  -9  -5   11.80    1.80 
  -8   9   5    8.00    1.50 
   7  -9  -5  173.58    5.20 
   7  -9  -5  183.98    4.60 
  -7   9   5  180.18    5.10 
   6  -9  -5   16.10    1.40 
   6  -9  -5   16.30    1.80 
  -6   9   5   18.80    1.80 
   5  -9  -5  332.57    6.80 
   5  -9  -5  332.17    7.60 
  -5   9   5  342.17    7.60 
   4  -9  -5   49.80    2.80 
   4  -9  -5   47.80    2.80 
   4  -9  -5   53.39    2.20 
  -4   9   5   50.99    2.70 
   3  -9  -5  474.65    9.80 
   3  -9  -5  459.05    9.70 
  -3   9   5  485.45    9.80 
   2  -9  -5   73.19    3.00 
   2  -9  -5   83.19    3.30 
  -2   9   5   72.89    3.10 
   1  -9  -5   92.09    3.30 
   1  -9  -5   92.59    3.50 
  -1   9   5   90.29    3.40 
   0  -9  -5  283.97    6.40 
   0  -9  -5  285.47    6.70 
   0   9   5  271.97    6.60 
  -1  -9  -5   17.30    1.50 
  -1  -9  -5   17.60    1.70 
   1   9   5   17.60    1.70 
  -2  -9  -5  169.58    4.90 
   2   9   5  177.08    4.90 
  -3  -9  -5   15.30    1.80 
   3   9   5   13.20    1.70 
  -4  -9  -5  231.28    6.10 
  -5  -9  -5   34.90    3.00 
  -6  -9  -5  217.38    6.10 
   8 -10  -5   21.40    2.30 
   8 -10  -5   17.10    1.70 
  -8  10   5   17.00    2.00 
   7 -10  -5  132.39    4.70 
   7 -10  -5  128.59    3.90 
  -7  10   5  131.59    4.40 
   6 -10  -5   52.59    2.50 
   6 -10  -5   52.09    3.20 
   6 -10  -5   55.49    3.20 
  -6  10   5   54.99    3.10 
   5 -10  -5  123.99    4.30 
   5 -10  -5  116.29    4.20 
   5 -10  -5  113.09    4.30 
  -5  10   5  114.99    4.10 
   4 -10  -5  180.58    5.30 
   4 -10  -5  181.78    5.30 
  -4  10   5  183.38    5.20 
   3 -10  -5  174.68    5.00 
   3 -10  -5  177.58    5.20 
  -3  10   5  168.88    5.00 
   2 -10  -5   94.79    3.50 
   2 -10  -5   84.09    3.50 
  -2  10   5   80.39    3.50 
   1 -10  -5   10.90    1.60 
   1 -10  -5   15.00    1.80 
  -1  10   5   13.80    1.70 
   0 -10  -5  262.17    6.30 
   0 -10  -5  260.27    6.50 
   0  10   5  259.97    6.50 
  -1 -10  -5    3.10    1.30 
  -1 -10  -5    2.50    1.10 
   1  10   5    2.00    1.20 
  -2 -10  -5  376.66    8.60 
   2  10   5  385.96    8.60 
  -3 -10  -5    0.70    1.30 
   3  10   5    0.30    1.20 
  -4 -10  -5  146.69    4.90 
   6 -11  -5  107.09    4.30 
   6 -11  -5  108.29    4.20 
  -6  11   5  101.69    4.10 
   5 -11  -5   60.59    3.50 
   5 -11  -5   49.30    3.30 
  -5  11   5   56.29    3.20 
   4 -11  -5  216.38    6.00 
   4 -11  -5  217.98    6.00 
  -4  11   5  203.18    5.80 
   3 -11  -5   59.79    3.30 
   3 -11  -5   59.79    3.40 
  -3  11   5   57.89    3.20 
   2 -11  -5  150.48    4.80 
   2 -11  -5  153.68    4.90 
  -2  11   5  148.29    4.80 
   1 -11  -5    4.80    1.40 
   1 -11  -5    5.10    1.50 
  -1  11   5    3.80    1.40 
   0 -11  -5   83.89    3.60 
   0 -11  -5   86.59    3.70 
   0  11   5   91.59    3.70 
  -1 -11  -5    3.50    1.50 
   1  11   5    4.40    1.50 
  -2 -11  -5  124.39    4.50 
   2  11   5  124.79    4.50 
   0 -15   6  276.97    7.20 
   1 -15   6    0.30    1.40 
   2 -15   6   80.89    3.90 
   3 -15   6   24.00    2.30 
  -3 -14   6    1.60    1.40 
  -2 -14   6  198.18    5.70 
  -1 -14   6   15.50    2.00 
   0 -14   6  386.76    8.80 
   1 -14   6   51.09    3.10 
   2 -14   6  180.48    5.40 
   3 -14   6    7.70    1.30 
   3 -14   6    7.30    1.60 
   4 -14   6   15.10    1.90 
   4 -14   6   18.50    1.60 
   5 -14   6  146.89    4.90 
   5 -14   6  154.28    4.30 
   6 -14   6   35.20    2.90 
   6 -14   6   36.60    2.50 
   5  13  -6    1.20    1.10 
  -5 -13   6   -0.40    1.10 
   4  13  -6  289.17    6.70 
  -4 -13   6  298.97    7.20 
   3  13  -6    6.20    1.20 
  -3 -13   6    6.30    1.50 
  -2 -13   6  303.07    7.20 
  -1 -13   6   76.19    3.40 
   0 -13   6  138.59    4.40 
   1 -13   6  119.29    4.10 
   2 -13   6  314.07    7.50 
   2 -13   6  327.57    6.70 
   3 -13   6  100.29    3.20 
   3 -13   6   96.39    3.70 
   4 -13   6    6.10    1.10 
   4 -13   6    8.60    1.50 
   5 -13   6  410.06    8.40 
   5 -13   6  408.56    9.00 
   6 -13   6   -0.20    1.20 
   6 -13   6    0.60    1.00 
   7 -13   6  219.08    5.50 
   7 -13   6  220.78    5.90 
   8 -13   6    3.70    1.40 
   8 -13   6    2.00    1.20 
   7  12  -6    0.60    1.10 
   6  12  -6  218.68    5.70 
   5  12  -6   62.99    2.90 
  -5 -12   6   68.89    3.20 
   4  12  -6  294.07    6.60 
  -4 -12   6  287.77    6.90 
   3  12  -6  104.79    3.40 
  -3 -12   6  109.89    3.80 
   2  12  -6  173.28    4.50 
  -2 -12   6  183.78    5.00 
   1  12  -6  135.89    3.70 
  -1 -12   6  137.79    4.20 
   0  12  -6  111.09    3.80 
   0 -12   6  108.29    3.70 
   1 -12   6  313.57    6.50 
   1 -12   6  325.97    7.30 
   2 -12   6   56.99    2.80 
   2 -12   6   55.39    2.30 
   3 -12   6  259.27    5.60 
   3 -12   6  254.07    6.20 
   4 -12   6    5.50    1.30 
   4 -12   6    3.50    1.00 
   5 -12   6  148.69    4.00 
   5 -12   6  141.29    4.40 
   6 -12   6   22.10    1.70 
   6 -12   6   22.20    1.90 
   7 -12   6  290.97    7.00 
   7 -12   6  308.67    6.70 
   8 -12   6   46.40    2.70 
   8 -12   6   47.80    2.60 
   9 -12   6  130.99    4.10 
   8  11  -6  159.18    4.90 
  -8 -11   6  156.08    4.70 
   7  11  -6   61.39    3.00 
  -7 -11   6   62.99    2.90 
   6  11  -6  267.97    6.30 
  -6 -11   6  257.57    6.40 
  -6 -11   6  248.18    6.10 
   5  11  -6  124.19    3.80 
  -5 -11   6  124.79    4.00 
   4  11  -6  187.98    4.90 
  -4 -11   6  196.08    5.10 
   3  11  -6  293.67    6.40 
  -3 -11   6  285.87    6.60 
   2  11  -6   96.99    3.10 
  -2 -11   6  100.39    3.40 
   1  11  -6  322.27    6.70 
  -1 -11   6  324.17    6.40 
  -1 -11   6  321.07    7.10 
   0  11  -6    5.60    1.00 
   0 -11   6    7.10    0.90 
   0 -11   6    5.90    1.10 
  -1  11  -6  356.26    7.20 
   1 -11   6  360.76    7.70 
   1 -11   6  358.96    7.10 
  -2  11  -6   11.40    1.10 
   2 -11   6    8.50    1.30 
   2 -11   6   13.10    1.20 
   3 -11   6  794.52   14.10 
   3 -11   6  776.72   14.60 
   4 -11   6   16.10    1.60 
   4 -11   6   14.90    1.30 
   5 -11   6  185.38    4.90 
   5 -11   6  184.18    4.50 
   6 -11   6  108.49    3.60 
   6 -11   6  111.59    3.30 
   7 -11   6  125.89    3.70 
   7 -11   6  131.59    4.00 
   8 -11   6   98.49    3.40 
   8 -11   6  105.29    3.60 
   9 -11   6   72.09    3.00 
  10 -11   6  119.09    3.90 
   9  10  -6    8.30    1.60 
  -9 -10   6   10.70    1.60 
   8  10  -6  110.59    3.90 
  -8 -10   6  110.39    3.80 
   7  10  -6   81.09    3.30 
  -7 -10   6   81.29    3.10 
   6  10  -6  245.18    6.00 
  -6 -10   6  249.97    5.70 
  -6 -10   6  248.38    5.90 
   5  10  -6  497.05   10.00 
  -5 -10   6  504.65   10.00 
  -5 -10   6  509.45    9.70 
   4  10  -6   88.49    3.00 
  -4 -10   6   94.29    3.20 
  -4 -10   6   94.29    3.20 
   3  10  -6  562.54   10.90 
  -3 -10   6  588.14   11.10 
   2  10  -6   52.29    2.20 
  -2 -10   6   57.79    2.00 
  -2 -10   6   54.99    2.40 
   1  10  -6  270.47    5.80 
  -1 -10   6  271.17    5.50 
  -1 -10   6  269.37    6.10 
   0  10  -6   32.00    1.70 
   0 -10   6   27.50    1.90 
   0 -10   6   29.70    1.60 
  -1  10  -6  339.57    6.90 
   1 -10   6  346.37    6.70 
   1 -10   6  332.47    7.20 
  -2  10  -6   67.89    2.40 
   2 -10   6   68.49    2.30 
   2 -10   6   66.59    2.60 
  -3  10  -6  622.24   11.30 
   3 -10   6  595.54   11.60 
   3 -10   6  615.04   11.10 
  -4  10  -6  153.68    3.90 
   4 -10   6  153.28    3.80 
   4 -10   6  152.58    3.80 
   4 -10   6  150.08    4.10 
   5 -10   6  124.59    3.40 
   5 -10   6  133.39    3.80 
   5 -10   6  131.89    3.50 
   6 -10   6  165.08    4.10 
   6 -10   6  167.88    4.40 
   7 -10   6   74.79    2.70 
   7 -10   6   79.59    2.90 
   8 -10   6  369.66    7.90 
   8 -10   6  376.56    7.70 
   9 -10   6    4.60    1.20 
  10 -10   6  152.68    4.40 
  11 -10   6    0.10    1.20 
  10   9  -6  135.59    4.60 
 -10  -9   6  138.49    4.50 
   9   9  -6   52.59    3.00 
  -9  -9   6   54.99    2.90 
   8   9  -6  193.48    5.20 
  -8  -9   6  185.08    5.00 
   7   9  -6  165.28    4.60 
  -7  -9   6  162.38    6.10 
  -7  -9   6  172.28    4.50 
   6   9  -6   24.00    2.00 
  -6  -9   6   23.40    1.90 
  -6  -9   6   27.00    2.00 
   5   9  -6  604.04   11.60 
  -5  -9   6  614.74   11.60 
  -5  -9   6  616.44   11.30 
   4   9  -6    1.40    0.80 
  -4  -9   6    1.70    0.80 
  -4  -9   6    1.00    0.70 
   3   9  -6  555.74   10.60 
  -3  -9   6  588.34   10.20 
  -3  -9   6  555.44   10.70 
  -3  -9   6  556.14   10.10 
   2   9  -6    3.80    0.80 
  -2  -9   6    6.00    1.00 
  -2  -9   6    4.50    0.70 
   1   9  -6  969.00   17.00 
  -1  -9   6  959.00   17.10 
  -1  -9   6  960.30   16.50 
   0   9  -6   34.30    1.70 
   0  -9   6   33.70    1.50 
   0  -9   6   35.00    1.90 
  -1   9  -6  450.15    8.60 
   1  -9   6  456.25    8.90 
   1  -9   6  448.36    8.40 
  -2   9  -6   86.99    2.60 
   2  -9   6   85.59    2.50 
   2  -9   6   81.49    2.80 
  -3   9  -6  503.35    9.50 
   3  -9   6  492.35    9.20 
   3  -9   6  501.45    9.70 
   3  -9   6  507.05    9.50 
  -4   9  -6  318.97    6.50 
   4  -9   6  314.87    6.50 
   4  -9   6  324.27    6.70 
   4  -9   6  316.47    6.40 
  -5   9  -6  129.39    3.40 
   5  -9   6  131.79    3.50 
   5  -9   6  130.89    3.60 
   5  -9   6  130.19    3.40 
  -6   9  -6  305.97    6.40 
   6  -9   6  296.07    6.30 
   6  -9   6  309.77    6.40 
   6  -9   6  308.57    6.50 
  -7   9  -6   27.70    2.50 
   7  -9   6   26.90    1.80 
   7  -9   6   25.30    1.70 
   7  -9   6   24.40    1.70 
   8  -9   6  321.47    7.40 
   8  -9   6  312.97    6.70 
   9  -9   6   -0.10    0.90 
  10  -9   6  238.48    5.70 
  11  -9   6    5.50    1.30 
  10   8  -6   70.79    3.30 
 -10  -8   6   74.89    3.40 
   9   8  -6  262.77    6.40 
  -9  -8   6  259.47    6.30 
   8   8  -6   35.00    2.40 
  -8  -8   6   37.30    2.30 
   7   8  -6  315.17    7.00 
  -7  -8   6  326.07    6.90 
  -7  -8   6  317.07    6.80 
   6   8  -6   79.09    2.90 
  -6  -8   6   80.29    2.70 
  -6  -8   6   76.89    2.80 
   5   8  -6  408.36    8.30 
  -5  -8   6  419.66    8.20 
  -5  -8   6  411.26    8.00 
   4   8  -6    2.70    0.80 
  -4  -8   6    4.10    0.80 
  -4  -8   6    2.00    0.60 
   3   8  -6  515.85   10.00 
  -3  -8   6  533.85    9.50 
  -3  -8   6  543.15   10.10 
  -3  -8   6  525.25    9.50 
   2   8  -6  130.79    3.40 
  -2  -8   6  125.59    2.90 
  -2  -8   6  129.09    3.40 
  -2  -8   6  125.69    2.90 
   1   8  -6  526.55   10.00 
  -1  -8   6  542.55    9.60 
  -1  -8   6  544.55   10.10 
   0   8  -6  140.79    3.60 
   0  -8   6  146.19    3.70 
   0  -8   6  150.78    3.30 
  -1   8  -6  473.05    9.00 
   1  -8   6  486.85    8.70 
   1  -8   6  475.55    9.10 
  -2   8  -6  501.15    9.30 
   2  -8   6  492.85    9.40 
   2  -8   6  504.95    9.40 
   2  -8   6  486.75    9.00 
  -3   8  -6   71.49    2.30 
   3  -8   6   67.49    2.30 
   3  -8   6   70.59    2.10 
   3  -8   6   66.69    2.40 
  -4   8  -6  792.32   13.90 
   4  -8   6  772.72   14.00 
   4  -8   6  756.32   13.90 
   4  -8   6  801.12   13.80 
  -5   8  -6   63.99    2.20 
   5  -8   6   60.59    2.10 
   5  -8   6   61.79    2.30 
   5  -8   6   63.69    2.20 
  -6   8  -6  410.36    7.90 
   6  -8   6  401.46    7.80 
   6  -8   6  410.96    8.00 
   6  -8   6  404.36    8.00 
  -7   8  -6   15.30    1.30 
   7  -8   6   17.70    1.50 
   7  -8   6   17.40    1.50 
   7  -8   6   16.60    1.30 
  -8   8  -6  356.56    7.20 
   8  -8   6  351.16    7.20 
   8  -8   6  347.77    7.20 
  -9   8  -6   59.49    2.60 
   9  -8   6   53.39    2.40 
   9  -8   6   48.90    2.40 
  10  -8   6  179.08    4.60 
  10  -8   6  186.38    4.90 
  11  -8   6   21.50    1.70 
  12  -8   6  104.89    3.60 
  11   7  -6  243.98    6.40 
 -11  -7   6  241.98    6.30 
  10   7  -6   19.10    1.90 
 -10  -7   6   20.10    1.90 
   9   7  -6  328.27    7.30 
  -9  -7   6  321.97    7.20 
   8   7  -6    9.30    1.30 
  -8  -7   6    9.30    1.30 
   7   7  -6  340.57    7.20 
  -7  -7   6  333.07    7.00 
  -7  -7   6  334.07    6.90 
   6   7  -6    2.60    0.90 
  -6  -7   6    2.80    0.80 
  -6  -7   6    5.00    0.90 
   5   7  -6  120.89    3.40 
   5   7  -6  124.79    2.90 
  -5  -7   6  124.79    3.40 
  -5  -7   6  125.19    2.90 
  -5  -7   6  131.79    3.20 
   4   7  -6  162.58    4.00 
   4   7  -6  161.58    3.50 
  -4  -7   6  160.68    3.50 
  -4  -7   6  167.78    3.70 
  -4  -7   6  168.28    4.00 
   3   7  -6  575.74   10.80 
  -3  -7   6  580.04   10.70 
  -3  -7   6  592.34   10.30 
  -3  -7   6  577.84   10.30 
   2   7  -6  261.47    5.60 
  -2  -7   6  271.97    5.60 
  -2  -7   6  264.87    5.00 
  -2  -7   6  271.67    5.20 
   1   7  -6 1286.27   22.00 
  -1  -7   6 1287.57   21.60 
  -1  -7   6 1327.07   22.10 
  -1  -7   6 1240.18   21.30 
   0   7  -6  990.40   17.30 
   0  -7   6  969.80   16.90 
   0  -7   6 1016.00   17.30 
  -1   7  -6  357.46    7.10 
   1  -7   6  359.66    6.70 
   1  -7   6  358.36    7.10 
   1  -7   6  371.66    7.10 
  -2   7  -6  589.04   10.70 
   2  -7   6  567.14   10.60 
   2  -7   6  598.84   10.70 
   2  -7   6  570.44   10.30 
  -3   7  -6   24.60    1.40 
   3  -7   6   22.60    1.20 
   3  -7   6   26.50    1.40 
   3  -7   6   23.40    1.40 
  -4   7  -6  532.95    9.80 
   4  -7   6  517.95    9.80 
   4  -7   6  528.95    9.80 
   4  -7   6  540.75    9.60 
  -5   7  -6    4.00    0.80 
   5  -7   6    2.30    0.70 
   5  -7   6    3.10    0.70 
   5  -7   6    5.40    0.80 
  -6   7  -6  520.55    9.80 
   6  -7   6  522.45    9.70 
   6  -7   6  530.25    9.70 
   6  -7   6  528.15    9.80 
  -7   7  -6  136.79    3.50 
   7  -7   6  136.19    3.50 
   7  -7   6  131.79    3.40 
   7  -7   6  130.79    3.40 
   8  -7   6  177.18    4.30 
   8  -7   6  181.08    4.30 
   9  -7   6  209.58    4.90 
   9  -7   6  204.98    4.80 
  10  -7   6  187.58    4.70 
  10  -7   6  185.98    4.60 
  11  -7   6  162.38    4.50 
  11  -7   6  153.88    4.30 
  12  -7   6   81.19    3.20 
  12  -7   6   88.89    4.20 
  11   6  -6  161.78    4.90 
 -11  -6   6  167.78    5.00 
  10   6  -6    0.90    1.10 
 -10  -6   6    0.70    1.10 
   9   6  -6  474.65    9.60 
  -9  -6   6  465.75    9.50 
   8   6  -6   70.69    2.80 
  -8  -6   6   68.39    2.70 
  -8  -6   6   70.09    2.50 
   7   6  -6  266.87    5.90 
  -7  -6   6  262.87    5.40 
  -7  -6   6  265.27    5.80 
  -7  -6   6  273.07    5.70 
   6   6  -6   49.20    1.70 
   6   6  -6   49.10    2.10 
  -6  -6   6   46.60    1.60 
  -6  -6   6   47.30    1.90 
  -6  -6   6   46.20    2.00 
   5   6  -6  631.34   11.20 
   5   6  -6  651.83   11.90 
  -5  -6   6  648.54   11.50 
  -5  -6   6  648.44   11.70 
  -5  -6   6  631.74   11.20 
   4   6  -6  449.56    8.60 
   4   6  -6  446.96    8.00 
  -4  -6   6  446.26    8.10 
  -4  -6   6  445.26    8.20 
  -4  -6   6  447.56    8.50 
   3   6  -6  520.65   10.00 
  -3  -6   6  552.84    9.60 
  -3  -6   6  547.15    9.60 
  -3  -6   6  549.65   10.00 
   2   6  -6  479.25    8.90 
  -2  -6   6  468.05    8.30 
  -2  -6   6  467.15    8.40 
  -2  -6   6  480.35    8.80 
   1   6  -6   29.50    1.40 
  -1  -6   6   27.90    1.40 
  -1  -6   6   29.30    1.20 
  -1  -6   6   27.70    0.90 
   0   6  -6  803.72   14.30 
   0  -6   6  791.42   13.40 
   0  -6   6  831.62   14.00 
   0  -6   6  822.82   14.20 
  -1   6  -6    8.40    0.80 
   1  -6   6    8.60    0.80 
   1  -6   6    8.00    0.70 
   1  -6   6    9.40    0.90 
  -2   6  -6  608.44   10.90 
   2  -6   6  597.34   10.90 
   2  -6   6  614.84   10.80 
   2  -6   6  592.74   10.60 
  -3   6  -6    9.10    0.90 
   3  -6   6    9.00    0.90 
   3  -6   6    9.20    0.80 
   3  -6   6    8.90    0.90 
  -4   6  -6  914.01   16.10 
   4  -6   6  951.90   16.10 
   4  -6   6  918.31   16.10 
   4  -6   6  925.41   16.00 
  -5   6  -6  258.97    5.30 
   5  -6   6  253.67    5.30 
   5  -6   6  255.67    5.20 
   5  -6   6  260.67    5.20 
  -6   6  -6  400.86    7.70 
   6  -6   6  401.26    7.60 
   6  -6   6  399.86    7.70 
   6  -6   6  406.96    7.60 
   7  -6   6   18.70    1.40 
   7  -6   6   13.10    1.10 
   8  -6   6  140.49    3.60 
   8  -6   6  134.79    3.50 
   9  -6   6  278.57    5.90 
   9  -6   6  284.67    6.10 
  10  -6   6   64.89    2.70 
  10  -6   6   57.79    2.40 
  11  -6   6  314.67    6.90 
  11  -6   6  303.47    6.60 
  12  -6   6   21.00    1.90 
  12  -6   6   19.70    1.60 
  12   5  -6    1.00    1.30 
 -12  -5   6    0.10    1.30 
  11   5  -6  252.77    6.30 
 -11  -5   6  261.57    6.40 
  10   5  -6   38.40    2.40 
 -10  -5   6   39.00    2.50 
   9   5  -6  354.46    7.60 
  -9  -5   6  364.26    7.60 
   8   5  -6  128.79    3.70 
  -8  -5   6  125.49    3.10 
  -8  -5   6  131.89    3.40 
  -8  -5   6  133.09    3.70 
   7   5  -6  186.98    4.00 
   7   5  -6  181.98    4.50 
  -7  -5   6  183.38    3.90 
  -7  -5   6  186.98    4.30 
  -7  -5   6  187.28    4.40 
   6   5  -6  146.79    3.70 
   6   5  -6  143.69    3.20 
  -6  -5   6  143.69    3.20 
  -6  -5   6  144.19    3.50 
  -6  -5   6  145.49    3.60 
   5   5  -6  133.39    3.40 
   5   5  -6  127.99    2.90 
  -5  -5   6  131.69    3.20 
  -5  -5   6  132.39    3.00 
  -5  -5   6  129.69    3.30 
   4   5  -6  600.04   10.30 
   4   5  -6  591.24   10.80 
  -4  -5   6  594.84   10.30 
  -4  -5   6  564.94   10.60 
  -4  -5   6  595.14   10.40 
   3   5  -6  234.38    5.00 
  -3  -5   6  244.58    4.60 
  -3  -5   6  242.68    5.00 
  -3  -5   6  238.28    4.60 
   2   5  -6  925.61   16.10 
  -2  -5   6  923.61   15.50 
  -2  -5   6  937.71   15.70 
  -2  -5   6  908.51   16.00 
   1   5  -6  253.77    5.30 
  -1  -5   6  261.47    4.90 
  -1  -5   6  255.47    5.10 
  -1  -5   6  252.87    4.60 
   0   5  -6 2181.78   36.50 
   0  -5   6 2238.68   36.10 
   0  -5   6 2209.88   37.00 
   0  -5   6 2178.58   36.50 
   0  -5   6 2140.59   35.90 
  -1   5  -6   23.40    1.30 
   1  -5   6   22.00    1.20 
   1  -5   6   22.90    1.00 
   1  -5   6   21.60    1.20 
  -2   5  -6  168.88    3.70 
   2  -5   6  164.88    3.60 
   2  -5   6  164.98    3.50 
   2  -5   6  165.38    3.70 
  -3   5  -6  314.77    6.10 
   3  -5   6  320.87    6.00 
   3  -5   6  312.67    6.10 
   3  -5   6  314.17    5.90 
  -4   5  -6  339.97    6.60 
   4  -5   6  353.26    6.50 
   4  -5   6  346.87    6.50 
   4  -5   6  344.07    6.70 
   5  -5   6  554.94    9.90 
   5  -5   6  561.64   10.10 
   5  -5   6  560.44   10.00 
   6  -5   6  344.77    6.80 
   6  -5   6  346.07    6.50 
   6  -5   6  357.26    6.70 
   7  -5   6  681.43   12.10 
   7  -5   6  671.33   12.30 
   8  -5   6  121.29    3.10 
   8  -5   6  119.09    3.30 
   9  -5   6  343.77    6.80 
   9  -5   6  339.17    7.10 
  10  -5   6    4.60    1.10 
  10  -5   6    4.10    0.90 
  11  -5   6  294.97    6.50 
  11  -5   6  283.17    6.20 
  12  -5   6   -1.50    1.00 
  13  -5   6  161.48    4.80 
  12   4  -6   16.10    1.80 
 -12  -4   6   17.40    2.00 
  11   4  -6  316.27    7.10 
 -11  -4   6  315.47    7.30 
  10   4  -6   78.69    3.00 
 -10  -4   6   80.89    3.20 
   9   4  -6  287.57    6.40 
  -9  -4   6  294.07    6.50 
   8   4  -6  468.65    8.70 
   8   4  -6  477.45    9.30 
  -8  -4   6  479.55    9.30 
  -8  -4   6  476.75    9.00 
  -8  -4   6  473.95    8.70 
   7   4  -6  212.58    4.90 
   7   4  -6  208.98    4.40 
  -7  -4   6  214.78    4.80 
  -7  -4   6  220.28    4.70 
  -7  -4   6  217.78    4.50 
   6   4  -6  528.75    9.50 
   6   4  -6  547.85   10.00 
  -6  -4   6  518.25    9.50 
  -6  -4   6  539.25    9.80 
  -6  -4   6  540.55    9.90 
   5   4  -6   94.59    2.70 
   5   4  -6   97.59    2.40 
  -5  -4   6   96.19    2.60 
  -5  -4   6   94.29    2.30 
  -5  -4   6   98.39    2.60 
   4   4  -6  272.57    5.20 
   4   4  -6  269.87    5.50 
  -4  -4   6  271.07    5.30 
  -4  -4   6  270.37    5.50 
  -4  -4   6  276.17    5.20 
   3   4  -6    2.30    0.60 
   3   4  -6    3.30    0.50 
  -3  -4   6    1.40    0.40 
  -3  -4   6    2.70    0.50 
  -3  -4   6    1.10    0.50 
   2   4  -6 1204.18   20.60 
  -2  -4   6 1235.78   20.30 
  -2  -4   6 1216.28   20.20 
  -2  -4   6 1190.28   20.50 
   1   4  -6   37.70    1.50 
  -1  -4   6   38.30    1.30 
  -1  -4   6   37.10    1.10 
  -1  -4   6   39.70    1.40 
   0   4  -6  629.54   11.20 
   0  -4   6  634.74   10.50 
   0  -4   6  640.34   10.90 
   0  -4   6  609.94   11.20 
   0  -4   6  631.94   11.00 
  -1   4  -6  281.07    5.60 
   1  -4   6  304.67    5.50 
   1  -4   6  285.57    5.30 
   1  -4   6  273.67    5.60 
  -2   4  -6 1629.84   28.20 
   2  -4   6 1835.32   28.10 
   2  -4   6 1706.03   27.90 
   2  -4   6 1566.84   28.10 
  -3   4  -6  883.41   15.30 
   3  -4   6  880.01   15.30 
   3  -4   6  882.21   15.10 
   3  -4   6  901.21   15.10 
   4  -4   6  226.08    4.60 
   4  -4   6  225.68    4.40 
   4  -4   6  220.78    4.40 
  -5   4  -6  243.18    4.40 
   5  -4   6  249.28    5.00 
   5  -4   6  241.68    4.70 
   5  -4   6  248.18    4.90 
   6  -4   6   44.90    1.80 
   6  -4   6   42.60    1.60 
   7  -4   6  322.07    6.50 
   7  -4   6  329.77    6.30 
   8  -4   6   66.19    2.10 
   8  -4   6   66.19    2.30 
   9  -4   6  391.36    7.60 
   9  -4   6  395.16    7.90 
  10  -4   6   21.20    1.60 
  10  -4   6   24.60    2.00 
  11  -4   6  595.74   11.50 
  12  -4   6  110.59    3.80 
  13  -4   6  112.49    4.00 
  12   3  -6  184.08    5.00 
 -12  -3   6  181.18    5.40 
  11   3  -6  259.67    6.10 
 -11  -3   6  259.17    6.40 
  10   3  -6  182.38    5.00 
  10   3  -6  196.58    4.80 
 -10  -3   6  198.88    5.10 
   9   3  -6   45.60    2.10 
   9   3  -6   44.10    1.80 
  -9  -3   6   46.00    2.40 
  -9  -3   6   42.10    1.90 
   8   3  -6  306.97    6.30 
   8   3  -6  306.17    6.00 
  -8  -3   6  297.37    6.50 
  -8  -3   6  307.57    6.20 
   7   3  -6  258.27    5.40 
   7   3  -6  250.97    5.10 
  -7  -3   6  255.67    5.50 
  -7  -3   6  252.97    5.30 
  -7  -3   6  253.87    5.10 
   6   3  -6  959.20   16.60 
   6   3  -6  960.70   16.30 
  -6  -3   6  952.20   16.30 
  -6  -3   6  951.70   16.60 
  -6  -3   6  948.01   16.60 
   5   3  -6   87.69    2.20 
   5   3  -6   85.99    2.40 
  -5  -3   6   89.59    2.20 
  -5  -3   6   86.29    2.40 
  -5  -3   6   85.29    2.40 
   4   3  -6  205.08    4.10 
   4   3  -6  204.68    4.40 
  -4  -3   6  209.28    4.30 
  -4  -3   6  204.48    4.10 
  -4  -3   6  207.38    4.20 
   3   3  -6  253.37    4.80 
   3   3  -6  247.68    5.10 
  -3  -3   6  250.57    4.80 
  -3  -3   6  257.87    4.80 
  -3  -3   6  251.87    5.00 
   2   3  -6  883.41   15.90 
  -2  -3   6  913.11   15.50 
  -2  -3   6  925.71   15.50 
  -2  -3   6  962.20   15.80 
   1   3  -6  266.37    5.30 
  -1  -3   6  274.47    5.00 
  -1  -3   6  273.57    5.40 
  -1  -3   6  263.87    5.20 
  -1  -3   6  267.17    4.90 
   0   3  -6  527.25    9.70 
   0  -3   6  555.84    9.50 
   0  -3   6  535.25    9.40 
   0  -3   6  529.95    9.10 
   0  -3   6  547.55    9.70 
  -1   3  -6 1561.14   26.50 
   1  -3   6 1545.85   26.40 
   1  -3   6 1571.94   26.30 
   1  -3   6 1601.94   25.80 
   1  -3   6 1626.14   26.20 
  -2   3  -6 1332.27   22.10 
  -2   3  -6 1316.67   22.70 
   2  -3   6 1386.36   22.60 
   2  -3   6 1353.26   22.10 
   2  -3   6 1355.46   22.50 
   2  -3   6 1372.76   22.80 
  -3   3  -6  504.85    8.30 
   3  -3   6  498.55    8.70 
   3  -3   6  498.65    8.70 
   3  -3   6  475.25    8.90 
  -4   3  -6   53.99    1.30 
   4  -3   6   52.59    1.50 
   4  -3   6   49.10    1.70 
   4  -3   6   52.09    1.60 
  -5   3  -6  366.26    6.40 
   5  -3   6  363.76    6.50 
   5  -3   6  358.16    6.90 
   5  -3   6  372.86    6.70 
  -6   3  -6    1.70    0.40 
   6  -3   6    1.20    0.60 
   6  -3   6    0.60    0.50 
  -7   3  -6  829.62   14.20 
   7  -3   6  832.22   14.70 
   7  -3   6  835.22   14.40 
  -8   3  -6   17.00    1.60 
   8  -3   6   14.00    1.00 
   8  -3   6   14.40    1.20 
   9  -3   6  456.85    8.50 
   9  -3   6  453.85    8.90 
  10  -3   6   18.80    1.60 
  11  -3   6  367.06    7.80 
  12  -3   6  105.29    3.70 
  13  -3   6   72.79    3.40 
  12   2  -6  198.48    5.10 
 -12  -2   6  199.68    5.70 
  11   2  -6   80.09    2.80 
  11   2  -6   75.89    2.90 
 -11  -2   6   77.59    3.40 
  10   2  -6  246.98    5.60 
  10   2  -6  248.68    5.40 
 -10  -2   6  254.47    6.00 
   9   2  -6    5.10    0.80 
   9   2  -6    6.30    1.00 
   9   2  -6    6.70    1.00 
  -9  -2   6    6.70    1.20 
  -9  -2   6    6.10    0.90 
   8   2  -6  608.64   11.00 
   8   2  -6  609.04   11.20 
   8   2  -6  616.94   11.20 
  -8  -2   6  589.04   11.10 
  -8  -2   6  618.54   11.50 
   7   2  -6   76.09    2.30 
   7   2  -6   71.29    2.10 
  -7  -2   6   72.99    2.50 
  -7  -2   6   71.79    2.10 
  -7  -2   6   73.59    2.30 
   6   2  -6  880.71   15.30 
   6   2  -6  907.11   15.50 
  -6  -2   6  885.21   15.50 
  -6  -2   6  876.51   15.60 
  -6  -2   6  894.41   15.30 
   5   2  -6   29.80    1.40 
   5   2  -6   29.80    1.30 
  -5  -2   6   32.00    1.30 
  -5  -2   6   26.40    1.30 
  -5  -2   6   31.80    1.40 
   4   2  -6  559.54   10.20 
   4   2  -6  576.44   10.00 
  -4  -2   6  569.04   10.10 
  -4  -2   6  580.44   10.00 
  -4  -2   6  560.84   10.20 
   3   2  -6   32.90    1.20 
   3   2  -6   34.40    1.40 
  -3  -2   6   33.00    1.20 
  -3  -2   6   34.90    1.40 
  -3  -2   6   34.70    1.30 
   2   2  -6  442.36    8.20 
   2   2  -6  459.05    8.00 
  -2  -2   6  452.95    8.00 
  -2  -2   6  441.76    8.00 
  -2  -2   6  469.75    8.20 
   1   2  -6 1081.79   19.20 
  -1  -2   6 1140.29   18.90 
  -1  -2   6 1153.38   19.10 
  -1  -2   6 1163.48   19.30 
  -1  -2   6 1125.49   18.90 
   0   2  -6  292.57    5.60 
   0  -2   6  295.37    5.50 
   0  -2   6  287.77    5.30 
   0  -2   6  296.67    5.60 
   0  -2   6  294.57    5.40 
  -1   2  -6  823.52   14.20 
  -1   2  -6  857.81   14.60 
   1  -2   6  828.12   14.20 
   1  -2   6  858.41   14.40 
   1  -2   6  878.21   14.40 
   1  -2   6  859.61   14.60 
  -2   2  -6  192.98    4.00 
  -2   2  -6  203.78    3.70 
   2  -2   6  196.68    4.00 
   2  -2   6  202.38    3.70 
   2  -2   6  195.58    3.80 
   2  -2   6  197.28    3.80 
  -3   2  -6  691.13   11.60 
   3  -2   6  697.43   11.80 
   3  -2   6  686.73   11.80 
   3  -2   6  693.03   12.10 
  -4   2  -6   82.69    1.90 
   4  -2   6   76.59    1.80 
   4  -2   6   79.69    2.00 
   4  -2   6   78.89    2.20 
  -5   2  -6  485.25    8.50 
   5  -2   6  477.95    8.80 
   5  -2   6  487.95    8.60 
  -6   2  -6    3.50    0.50 
   6  -2   6    2.90    0.60 
   6  -2   6    2.10    0.50 
  -7   2  -6  375.56    7.00 
   7  -2   6  375.46    6.90 
   7  -2   6  378.56    7.30 
  -8   2  -6  151.38    3.50 
   8  -2   6  149.88    3.80 
   8  -2   6  152.78    3.50 
  -9   2  -6  426.76    8.10 
   9  -2   6  413.36    8.30 
  10  -2   6  329.17    7.00 
  11  -2   6  168.48    4.60 
  12  -2   6  302.17    7.00 
 -13  -1   6    2.20    1.40 
  12   1  -6  262.17    6.60 
  12   1  -6  250.77    5.80 
 -12  -1   6  256.97    6.60 
  11   1  -6    3.10    1.00 
  11   1  -6    1.40    0.90 
 -11  -1   6    1.10    1.10 
  10   1  -6  481.45    9.10 
  10   1  -6  484.95    9.20 
 -10  -1   6  481.05    9.70 
 -10  -1   6  466.55    9.20 
   9   1  -6  108.59    3.00 
   9   1  -6  104.79    2.90 
   9   1  -6  109.29    3.10 
  -9  -1   6  106.09    3.40 
  -9  -1   6  106.59    3.00 
   8   1  -6  391.86    7.40 
   8   1  -6  383.26    7.60 
   8   1  -6  381.06    7.40 
  -8  -1   6  387.66    7.80 
  -8  -1   6  377.76    7.50 
   7   1  -6   22.10    1.50 
   7   1  -6   22.40    1.30 
   7   1  -6   22.40    1.30 
  -7  -1   6   22.40    1.30 
  -7  -1   6   22.60    1.50 
  -7  -1   6   23.60    1.60 
   6   1  -6 1025.60   17.60 
   6   1  -6 1042.50   17.60 
   6   1  -6 1036.20   17.80 
  -6  -1   6 1017.30   17.80 
  -6  -1   6 1029.90   18.00 
  -6  -1   6 1041.10   17.60 
   5   1  -6  289.47    5.50 
   5   1  -6  280.67    5.40 
  -5  -1   6  277.87    5.60 
  -5  -1   6  285.17    5.40 
  -5  -1   6  272.87    5.60 
   4   1  -6  779.52   13.20 
   4   1  -6  755.82   13.30 
  -4  -1   6  765.52   13.20 
  -4  -1   6  758.22   13.40 
  -4  -1   6  784.82   13.40 
   3   1  -6  225.58    4.50 
   3   1  -6  227.68    4.40 
  -3  -1   6  220.78    4.50 
  -3  -1   6  229.88    4.60 
  -3  -1   6  233.48    4.40 
   2   1  -6    6.00    0.60 
   2   1  -6    6.70    0.70 
  -2  -1   6    9.10    0.80 
  -2  -1   6    6.90    0.70 
  -2  -1   6    7.10    0.60 
   1   1  -6 1072.59   17.70 
   1   1  -6 1040.30   18.00 
  -1  -1   6 1047.40   17.90 
  -1  -1   6 1036.30   17.90 
  -1  -1   6 1067.69   18.00 
  -1  -1   6 1099.89   17.80 
   0   1  -6   82.19    2.10 
   0  -1   6   87.79    2.10 
   0  -1   6   88.29    2.00 
   0  -1   6   85.09    2.20 
   0  -1   6   90.59    2.10 
  -1   1  -6 1077.29   18.20 
  -1   1  -6 1056.19   18.00 
   1  -1   6 1072.89   18.20 
   1  -1   6 1095.69   18.00 
   1  -1   6 1097.49   18.00 
   1  -1   6 1060.79   18.00 
  -2   1  -6  398.16    7.00 
   2  -1   6  402.56    7.00 
   2  -1   6  387.26    7.00 
   2  -1   6  394.36    7.20 
   2  -1   6  392.56    7.00 
  -3   1  -6 1292.37   21.60 
   3  -1   6 1328.27   21.50 
   3  -1   6 1303.47   21.60 
   3  -1   6 1337.67   21.60 
   3  -1   6 1237.08   21.80 
  -4   1  -6  207.28    4.10 
   4  -1   6  209.38    4.30 
   4  -1   6  207.38    4.00 
   4  -1   6  204.78    3.80 
  -5   1  -6  527.25    9.20 
   5  -1   6  504.05    9.50 
   5  -1   6  536.85    9.10 
  -6   1  -6  131.09    3.00 
   6  -1   6  136.19    3.30 
   6  -1   6  132.59    2.90 
  -7   1  -6  408.96    7.60 
   7  -1   6  403.06    7.80 
  -8   1  -6  327.37    6.50 
   8  -1   6  323.47    6.70 
  -9   1  -6  257.57    5.50 
   9  -1   6  250.37    5.70 
 -10   1  -6   98.29    3.10 
  10  -1   6  101.09    3.30 
  11  -1   6   43.20    2.50 
  12  -1   6  196.68    5.30 
  13   0  -6    2.20    1.10 
 -13   0   6    1.20    1.30 
  12   0  -6  215.98    5.30 
 -12   0   6  222.98    6.00 
  11   0  -6   37.40    2.20 
 -11   0   6   40.50    2.60 
  10   0  -6  465.65    8.80 
  10   0  -6  447.86    8.80 
  10   0  -6  453.95    9.10 
 -10   0   6  458.55    9.40 
 -10   0   6  451.65    8.90 
   9   0  -6   20.70    1.50 
   9   0  -6   20.40    1.60 
   9   0  -6   23.60    1.70 
  -9   0   6   18.00    1.50 
  -9   0   6   24.00    1.60 
   8   0  -6  310.17    6.20 
   8   0  -6  315.57    6.40 
   8   0  -6  309.07    6.10 
  -8   0   6  305.97    6.40 
  -8   0   6  314.67    6.70 
   7   0  -6  214.98    4.40 
   7   0  -6  215.38    4.50 
   7   0  -6  214.98    4.80 
  -7   0   6  214.38    4.70 
  -7   0   6  216.78    4.90 
   6   0  -6  188.68    4.00 
   6   0  -6  195.08    4.30 
   6   0  -6  193.08    3.90 
  -6   0   6  190.18    4.40 
  -6   0   6  188.98    4.00 
  -6   0   6  187.98    4.20 
   5   0  -6  762.82   13.40 
   5   0  -6  776.72   13.00 
   5   0  -6  757.32   13.10 
  -5   0   6  750.22   13.40 
  -5   0   6  739.43   13.30 
   4   0  -6  331.47    6.50 
   4   0  -6  337.37    6.20 
   4   0  -6  337.67    6.20 
  -4   0   6  331.77    6.50 
  -4   0   6  341.47    6.50 
  -4   0   6  341.87    6.20 
   3   0  -6  520.35    9.30 
   3   0  -6  505.45    9.10 
   3   0  -6  521.85    9.10 
  -3   0   6  516.55    9.30 
  -3   0   6  519.25    9.40 
  -3   0   6  513.05    9.10 
   2   0  -6  205.68    4.20 
   2   0  -6  217.28    4.30 
   2   0  -6  208.28    4.10 
  -2   0   6  207.58    4.30 
  -2   0   6  213.18    4.10 
  -2   0   6  209.18    4.30 
  -2   0   6  213.88    4.20 
   1   0  -6 1264.17   21.00 
   1   0  -6 1248.38   21.10 
   1   0  -6 1292.87   21.20 
  -1   0   6 1252.77   20.90 
  -1   0   6 1226.28   21.20 
  -1   0   6 1260.07   21.10 
  -1   0   6 1278.77   21.20 
   0   0  -6   10.50    0.80 
   0   0  -6   10.70    0.70 
   0   0   6   10.10    0.80 
   0   0   6   10.60    0.70 
   0   0   6   10.70    0.80 
   0   0   6   12.10    0.80 
  -1   0  -6  597.94   10.50 
  -1   0  -6  609.54   10.40 
   1   0   6  616.74   10.40 
   1   0   6  588.94   10.30 
   1   0   6  597.64   10.50 
   1   0   6  602.44   10.50 
  -2   0  -6   10.80    0.80 
  -2   0  -6    8.10    0.70 
   2   0   6    7.50    0.60 
   2   0   6    9.10    0.70 
   2   0   6   10.10    0.80 
   2   0   6    8.80    0.70 
  -3   0  -6  728.03   12.80 
  -3   0  -6  745.73   12.60 
   3   0   6  737.63   12.60 
   3   0   6  758.52   12.90 
   3   0   6  744.83   12.90 
   3   0   6  761.42   12.60 
  -4   0  -6  321.07    5.70 
  -4   0  -6  324.97    6.20 
   4   0   6  330.07    6.30 
   4   0   6  339.47    5.90 
  -5   0  -6  557.44   10.20 
   5   0   6  579.04   10.30 
   5   0   6  575.54    9.80 
  -6   0  -6  604.54   10.90 
   6   0   6  611.24   11.00 
  -7   0  -6   78.39    2.40 
   7   0   6   80.19    2.50 
  -8   0  -6  418.06    8.10 
   8   0   6  414.96    8.20 
  -9   0  -6   24.00    1.70 
   9   0   6   22.30    1.80 
 -10   0  -6  206.68    5.00 
  10   0   6  201.68    5.10 
 -11   0  -6    0.10    1.00 
  11   0   6    0.60    1.10 
  12   0   6  266.17    6.50 
  13  -1  -6   28.10    2.00 
 -13   1   6   27.00    2.40 
  12  -1  -6  259.37    6.00 
 -12   1   6  259.57    6.60 
  11  -1  -6   72.09    2.80 
 -11   1   6   78.49    3.30 
  10  -1  -6  529.65   10.10 
  10  -1  -6  529.65   10.30 
 -10   1   6  538.15   10.70 
 -10   1   6  529.75   10.20 
   9  -1  -6  357.26    7.30 
   9  -1  -6  358.46    7.10 
  -9   1   6  345.57    7.60 
  -9   1   6  363.16    7.30 
   8  -1  -6  495.15    9.20 
   8  -1  -6  495.55    9.50 
  -8   1   6  486.25    9.70 
  -8   1   6  500.25    9.40 
   7  -1  -6   15.10    1.40 
   7  -1  -6   13.30    1.00 
   7  -1  -6   14.50    1.10 
  -7   1   6   12.70    1.10 
  -7   1   6   16.00    1.30 
   6  -1  -6   12.50    1.00 
   6  -1  -6   14.30    0.90 
   6  -1  -6   13.30    1.10 
  -6   1   6   13.10    1.20 
  -6   1   6   11.50    1.10 
   5  -1  -6  371.16    6.70 
   5  -1  -6  372.96    7.20 
   5  -1  -6  379.26    7.00 
  -5   1   6  365.56    7.30 
  -5   1   6  381.46    7.00 
  -5   1   6  372.66    7.20 
   4  -1  -6    9.30    0.90 
   4  -1  -6   10.20    0.70 
   4  -1  -6    7.60    0.70 
  -4   1   6    8.00    0.70 
  -4   1   6    7.00    0.70 
  -4   1   6    9.00    0.90 
   3  -1  -6  536.15    9.30 
   3  -1  -6  528.45    9.20 
   3  -1  -6  522.85    9.60 
  -3   1   6  525.15    9.70 
  -3   1   6  536.65    9.60 
  -3   1   6  540.95    9.30 
   2  -1  -6   16.50    0.90 
   2  -1  -6   16.40    1.00 
   2  -1  -6   16.20    0.90 
  -2   1   6   15.80    1.00 
  -2   1   6   16.10    0.90 
  -2   1   6   16.80    1.10 
  -2   1   6   15.40    0.90 
   1  -1  -6  564.34    9.80 
   1  -1  -6  557.54    9.50 
   1  -1  -6  555.54    9.70 
  -1   1   6  552.84    9.90 
  -1   1   6  553.04    9.50 
  -1   1   6  532.95    9.80 
  -1   1   6  552.74    9.60 
   0  -1  -6  517.85    9.10 
   0  -1  -6  515.45    9.20 
   0  -1  -6  537.55    9.30 
   0   1   6  520.75    9.20 
   0   1   6  542.95    9.10 
   0   1   6  529.75    9.30 
   0   1   6  520.95    9.50 
  -1  -1  -6 1201.98   20.30 
  -1  -1  -6 1222.68   20.10 
  -1  -1  -6 1200.38   20.50 
   1   1   6 1242.38   20.30 
   1   1   6 1222.48   20.10 
   1   1   6 1200.18   20.50 
   1   1   6 1194.28   20.30 
  -2  -1  -6  422.86    7.90 
  -2  -1  -6  433.16    7.50 
  -2  -1  -6  436.96    7.60 
   2   1   6  433.26    7.90 
   2   1   6  435.66    7.60 
   2   1   6  426.16    7.70 
   2   1   6  429.26    7.50 
  -3  -1  -6  625.94   10.80 
  -3  -1  -6  609.04   11.20 
   3   1   6  616.54   11.20 
   3   1   6  649.34   10.80 
   3   1   6  649.43   10.70 
   3   1   6  640.14   11.10 
  -4  -1  -6  795.22   13.80 
  -4  -1  -6  815.72   14.30 
   4   1   6  860.81   14.30 
   4   1   6  822.62   14.40 
   4   1   6  826.52   13.80 
  -5  -1  -6  256.97    5.30 
   5   1   6  257.37    5.20 
  -6  -1  -6  486.95    9.10 
   6   1   6  491.25    9.10 
  -7  -1  -6   52.49    2.10 
   7   1   6   55.39    2.20 
  -8  -1  -6  297.57    6.30 
   8   1   6  300.17    6.40 
  -9  -1  -6   10.40    1.20 
   9   1   6   11.20    1.30 
 -10  -1  -6  338.37    7.30 
  10   1   6  334.77    7.30 
 -11  -1  -6    7.00    1.40 
  11   1   6    5.30    1.30 
 -12  -1  -6  169.38    5.00 
  12   1   6  176.18    5.10 
  12  -2  -6  124.99    3.90 
 -12   2   6  128.29    4.50 
  11  -2  -6  164.78    4.40 
 -11   2   6  165.78    4.50 
 -11   2   6  166.88    4.90 
  10  -2  -6   52.39    2.50 
  10  -2  -6   48.30    2.30 
 -10   2   6   51.79    2.70 
 -10   2   6   44.30    2.30 
   9  -2  -6  486.95    9.30 
   9  -2  -6  490.45    9.50 
  -9   2   6  472.35    9.40 
  -9   2   6  488.15    9.80 
   8  -2  -6   53.49    2.10 
   8  -2  -6   50.79    2.20 
  -8   2   6   53.09    2.20 
  -8   2   6   45.30    2.30 
   7  -2  -6  331.17    6.50 
   7  -2  -6  330.07    6.80 
  -7   2   6  329.17    7.00 
  -7   2   6  339.37    6.80 
   6  -2  -6   -0.10    0.60 
   6  -2  -6    0.50    0.60 
  -6   2   6    1.20    0.70 
  -6   2   6   -0.70    0.60 
   5  -2  -6  677.93   12.20 
   5  -2  -6  690.33   11.90 
   5  -2  -6  675.13   11.80 
  -5   2   6  662.13   12.30 
  -5   2   6  667.03   12.20 
   4  -2  -6    5.30    0.60 
   4  -2  -6    6.60    0.50 
   4  -2  -6    5.10    0.70 
  -4   2   6    6.00    0.80 
  -4   2   6    6.10    0.70 
  -4   2   6    4.20    0.60 
   3  -2  -6 1036.10   17.60 
   3  -2  -6 1077.99   17.90 
   3  -2  -6 1058.89   18.20 
  -3   2   6 1044.60   18.20 
  -3   2   6 1074.79   17.90 
  -3   2   6 1050.29   18.30 
   2  -2  -6   39.60    1.60 
   2  -2  -6   39.70    1.20 
   2  -2  -6   43.30    1.40 
  -2   2   6   43.10    1.30 
  -2   2   6   42.80    1.30 
  -2   2   6   39.40    1.60 
  -2   2   6   38.70    1.50 
   1  -2  -6  526.55    9.50 
   1  -2  -6  524.25    9.20 
   1  -2  -6  539.75    9.20 
  -1   2   6  545.45    9.30 
  -1   2   6  535.45    9.20 
  -1   2   6  517.95    9.70 
  -1   2   6  533.05    9.60 
   0  -2  -6  489.65    8.70 
   0  -2  -6  492.55    8.50 
   0  -2  -6  467.45    8.90 
   0  -2  -6  490.65    8.40 
   0   2   6  476.75    8.90 
   0   2   6  484.95    8.40 
   0   2   6  485.75    8.50 
   0   2   6  491.25    8.70 
  -1  -2  -6  320.47    5.90 
  -1  -2  -6  312.57    6.20 
  -1  -2  -6  323.37    5.60 
   1   2   6  314.67    6.20 
   1   2   6  303.77    5.90 
   1   2   6  313.97    5.80 
   1   2   6  317.87    5.60 
  -2  -2  -6  491.55    8.30 
  -2  -2  -6  478.65    9.00 
  -2  -2  -6  489.05    8.60 
   2   2   6  493.95    8.30 
   2   2   6  484.45    8.60 
   2   2   6  485.55    9.00 
   2   2   6  484.35    8.60 
  -3  -2  -6  137.89    3.30 
  -3  -2  -6  136.79    2.90 
  -3  -2  -6  137.19    2.70 
   3   2   6  140.09    3.10 
   3   2   6  138.79    2.90 
   3   2   6  139.39    3.30 
   3   2   6  147.19    3.00 
  -4  -2  -6  658.33   11.90 
   4   2   6  666.53   11.60 
   4   2   6  651.23   11.90 
  -5  -2  -6   18.20    1.40 
   5   2   6   17.30    1.20 
  -6  -2  -6  727.43   13.20 
   6   2   6  731.23   13.00 
  -7  -2  -6   33.50    1.90 
   7   2   6   33.30    1.80 
  -8  -2  -6  317.57    6.80 
   8   2   6  319.17    6.70 
  -9  -2  -6   57.39    2.60 
   9   2   6   56.29    2.60 
 -10  -2  -6  286.47    6.60 
  10   2   6  285.17    6.60 
 -11  -2  -6   50.99    2.90 
  11   2   6   52.09    2.90 
  12  -3  -6   93.79    3.50 
 -12   3   6   98.19    4.10 
  11  -3  -6  265.27    6.20 
  11  -3  -6  255.97    6.00 
 -11   3   6  272.67    6.70 
 -11   3   6  253.07    6.10 
  10  -3  -6   43.10    2.40 
  10  -3  -6   39.80    2.30 
 -10   3   6   41.70    2.40 
 -10   3   6   47.10    2.70 
   9  -3  -6  509.45   10.10 
   9  -3  -6  522.25    9.80 
  -9   3   6  515.15   10.40 
  -9   3   6  513.05   10.10 
   8  -3  -6    1.60    0.80 
   8  -3  -6    1.00    0.80 
  -8   3   6    0.80    0.80 
  -8   3   6    1.00    0.90 
   7  -3  -6  465.45    8.90 
   7  -3  -6  487.55    9.30 
  -7   3   6  471.05    9.40 
  -7   3   6  472.45    9.20 
   6  -3  -6   40.90    1.90 
   6  -3  -6   40.30    1.70 
  -6   3   6   43.10    2.10 
  -6   3   6   41.10    1.90 
   5  -3  -6  172.88    3.80 
   5  -3  -6  168.68    4.10 
  -5   3   6  172.68    4.20 
  -5   3   6  169.88    4.00 
   4  -3  -6  144.79    3.20 
   4  -3  -6  138.99    3.50 
  -4   3   6  139.19    3.60 
  -4   3   6  146.49    3.50 
   3  -3  -6  273.97    5.30 
   3  -3  -6  278.07    5.70 
  -3   3   6  275.67    5.60 
  -3   3   6  274.37    5.80 
   2  -3  -6  326.97    6.10 
   2  -3  -6  320.27    5.90 
   2  -3  -6  329.37    6.40 
  -2   3   6  338.87    6.50 
  -2   3   6  323.87    6.60 
  -2   3   6  334.27    6.10 
   1  -3  -6  151.28    3.10 
   1  -3  -6  152.88    3.50 
   1  -3  -6  157.08    3.10 
  -1   3   6  145.89    3.60 
  -1   3   6  151.98    3.10 
  -1   3   6  153.38    3.10 
  -1   3   6  151.78    3.50 
   0  -3  -6  513.15    8.90 
   0  -3  -6  513.75    9.60 
   0  -3  -6  512.95    9.30 
   0   3   6  510.25    9.60 
   0   3   6  511.25    8.90 
   0   3   6  499.35    9.20 
   0   3   6  531.95    8.90 
  -1  -3  -6   26.10    1.20 
  -1  -3  -6   26.20    1.50 
  -1  -3  -6   26.50    1.00 
   1   3   6   23.70    1.20 
   1   3   6   25.10    1.40 
   1   3   6   25.80    1.00 
   1   3   6   26.90    0.90 
  -2  -3  -6 1510.45   25.00 
  -2  -3  -6 1472.05   24.50 
  -2  -3  -6 1516.85   24.10 
   2   3   6 1483.25   25.00 
   2   3   6 1393.66   24.50 
   2   3   6 1431.76   24.50 
  -3  -3  -6   82.79    2.10 
  -3  -3  -6   85.89    2.60 
   3   3   6   81.19    2.50 
   3   3   6   81.69    2.20 
  -4  -3  -6  758.52   13.60 
   4   3   6  744.03   13.20 
   4   3   6  763.82   13.60 
  -5  -3  -6    3.40    0.90 
   5   3   6    2.60    0.70 
  -6  -3  -6  424.56    8.40 
   6   3   6  412.26    8.00 
  -7  -3  -6    3.90    1.00 
   7   3   6    2.90    0.90 
  -8  -3  -6  301.57    6.70 
   8   3   6  292.67    6.40 
  -9  -3  -6  115.19    3.80 
   9   3   6  112.79    3.60 
 -10  -3  -6   76.69    3.30 
  10   3   6   75.79    3.20 
 -11  -3  -6  191.78    5.40 
  11   3   6  185.58    5.20 
  12  -4  -6    8.50    1.50 
 -12   4   6    8.50    1.80 
  11  -4  -6  255.37    6.20 
  11  -4  -6  247.68    5.90 
 -11   4   6  256.77    6.60 
 -11   4   6  252.27    6.10 
  10  -4  -6    3.10    1.10 
  10  -4  -6    3.50    1.20 
 -10   4   6    1.20    1.00 
 -10   4   6    2.50    1.20 
   9  -4  -6  307.57    6.80 
   9  -4  -6  296.87    6.40 
  -9   4   6  300.47    7.00 
  -9   4   6  300.87    6.70 
   8  -4  -6   43.90    2.30 
   8  -4  -6   39.50    2.10 
  -8   4   6   45.30    2.30 
  -8   4   6   46.60    2.60 
   7  -4  -6  625.34   11.70 
   7  -4  -6  601.04   11.20 
  -7   4   6  611.74   11.60 
  -7   4   6  623.14   11.90 
   6  -4  -6    8.80    1.10 
   6  -4  -6    8.80    1.00 
  -6   4   6   10.10    1.20 
  -6   4   6    8.50    1.10 
   5  -4  -6  241.08    4.90 
   5  -4  -6  238.98    5.30 
  -5   4   6  237.28    5.40 
  -5   4   6  238.38    5.30 
   4  -4  -6  321.47    6.40 
   4  -4  -6  340.57    6.90 
  -4   4   6  354.06    7.10 
  -4   4   6  333.27    6.80 
   3  -4  -6  196.28    4.40 
   3  -4  -6  192.18    4.00 
  -3   4   6  188.28    4.50 
  -3   4   6  192.58    4.40 
   2  -4  -6  259.87    4.90 
   2  -4  -6  253.77    5.40 
  -2   4   6  255.37    5.40 
  -2   4   6  254.27    5.60 
   1  -4  -6  291.07    5.30 
   1  -4  -6  283.87    5.80 
   1  -4  -6  279.77    6.00 
  -1   4   6  286.07    5.80 
  -1   4   6  290.57    6.10 
   0  -4  -6  241.98    4.50 
   0  -4  -6  240.98    5.00 
   0   4   6  237.28    5.30 
   0   4   6  239.48    5.00 
  -1  -4  -6   13.70    0.80 
  -1  -4  -6   14.60    1.10 
  -1  -4  -6   13.30    1.10 
   1   4   6   16.30    1.40 
   1   4   6   16.00    0.90 
  -2  -4  -6  878.91   15.30 
  -2  -4  -6  905.31   15.80 
   2   4   6  874.51   15.10 
   2   4   6  887.51   15.80 
  -3  -4  -6   33.40    1.40 
  -3  -4  -6   32.40    1.80 
   3   4   6   32.40    1.40 
   3   4   6   30.80    1.80 
  -4  -4  -6  574.54   10.90 
   4   4   6  570.54   10.30 
   4   4   6  574.44   10.90 
  -5  -4  -6  207.88    5.00 
   5   4   6  213.58    4.60 
  -6  -4  -6  503.55    9.90 
   6   4   6  504.65    9.50 
  -7  -4  -6  209.98    5.30 
   7   4   6  207.28    4.90 
  -8  -4  -6  157.58    4.60 
   8   4   6  160.58    4.30 
  -9  -4  -6  152.98    4.60 
   9   4   6  144.39    4.30 
 -10  -4  -6   58.09    3.10 
  10   4   6   49.20    2.80 
  11  -5  -6  233.78    6.10 
  11  -5  -6  236.08    5.80 
 -11   5   6  247.18    6.50 
  10  -5  -6   11.70    1.60 
  10  -5  -6   15.90    1.50 
 -10   5   6   15.10    1.70 
   9  -5  -6  210.28    5.10 
   9  -5  -6  207.78    5.40 
  -9   5   6  218.88    5.70 
  -9   5   6  217.38    5.40 
   8  -5  -6  103.89    3.20 
   8  -5  -6  112.59    3.60 
  -8   5   6  112.29    3.80 
  -8   5   6  107.19    3.50 
   7  -5  -6  311.37    6.30 
   7  -5  -6  288.37    6.60 
  -7   5   6  291.87    6.80 
  -7   5   6  306.57    6.70 
   6  -5  -6   95.99    2.80 
   6  -5  -6   94.39    3.10 
  -6   5   6   97.69    3.10 
  -6   5   6   92.29    3.30 
   5  -5  -6   47.10    2.20 
   5  -5  -6   44.40    1.80 
  -5   5   6   46.60    2.10 
  -5   5   6   47.10    2.20 
   4  -5  -6  196.88    4.70 
   4  -5  -6  206.98    4.30 
  -4   5   6  197.58    4.80 
  -4   5   6  198.78    4.70 
   3  -5  -6   15.30    1.30 
   3  -5  -6   14.40    1.10 
  -3   5   6   13.70    1.20 
  -3   5   6   15.40    1.30 
   2  -5  -6  788.52   14.20 
   2  -5  -6  779.62   13.60 
  -2   5   6  802.42   14.10 
  -2   5   6  785.22   14.40 
   1  -5  -6   14.30    1.30 
   1  -5  -6   12.30    1.20 
   1  -5  -6   13.20    0.90 
  -1   5   6   11.20    1.10 
   0  -5  -6  938.31   16.40 
   0  -5  -6  919.81   15.70 
   0  -5  -6  941.21   16.80 
   0   5   6  948.31   16.80 
  -1  -5  -6    3.30    0.90 
  -1  -5  -6    3.10    0.80 
   1   5   6    1.90    0.80 
  -2  -5  -6  573.84   10.50 
  -2  -5  -6  582.74   11.00 
   2   5   6  579.34   11.00 
  -3  -5  -6  152.28    4.00 
   3   5   6  151.18    3.40 
   3   5   6  142.09    4.00 
  -4  -5  -6  319.07    6.90 
   4   5   6  311.17    6.20 
   4   5   6  319.97    6.90 
  -5  -5  -6   98.49    3.30 
   5   5   6   95.19    2.80 
  -6  -5  -6  128.49    3.90 
   6   5   6  126.59    3.50 
  -7  -5  -6  323.77    7.40 
   7   5   6  325.67    6.90 
  -8  -5  -6   40.90    2.70 
   8   5   6   37.60    2.30 
  -9  -5  -6  199.08    5.50 
   9   5   6  192.18    5.10 
  11  -6  -6  152.38    4.90 
  11  -6  -6  166.68    4.70 
 -11   6   6  164.38    5.30 
  10  -6  -6  115.29    4.10 
  10  -6  -6  120.59    3.90 
 -10   6   6  118.99    4.40 
   9  -6  -6  134.69    4.00 
   9  -6  -6  139.59    4.40 
  -9   6   6  144.99    4.60 
   8  -6  -6  133.09    3.70 
   8  -6  -6  125.49    4.00 
  -8   6   6  124.29    4.10 
   7  -6  -6  168.48    4.70 
   7  -6  -6  169.08    4.20 
  -7   6   6  172.48    4.80 
   6  -6  -6  371.36    7.80 
   6  -6  -6  359.26    7.30 
  -6   6   6  367.66    7.90 
   5  -6  -6   41.70    2.30 
   5  -6  -6   45.70    1.90 
  -5   6   6   43.70    2.30 
   4  -6  -6   91.29    2.60 
   4  -6  -6   97.49    3.10 
  -4   6   6   91.79    3.20 
   3  -6  -6    4.80    1.00 
   3  -6  -6    5.10    0.80 
  -3   6   6    7.20    1.10 
   2  -6  -6  435.96    7.80 
   2  -6  -6  439.66    8.50 
   2  -6  -6  419.26    8.70 
  -2   6   6  420.86    8.70 
   1  -6  -6   34.70    1.90 
   1  -6  -6   31.80    1.40 
   1  -6  -6   36.00    2.10 
  -1   6   6   34.60    2.00 
   0  -6  -6  509.45   10.20 
   0  -6  -6  537.85    9.90 
   0   6   6  516.45   10.20 
  -1  -6  -6   33.50    1.80 
  -1  -6  -6   34.90    2.10 
   1   6   6   37.80    2.10 
  -2  -6  -6  125.89    3.30 
  -2  -6  -6  125.09    3.70 
   2   6   6  120.89    3.70 
  -3  -6  -6  501.35   10.00 
   3   6   6  503.95   10.00 
  -4  -6  -6  101.69    3.50 
   4   6   6  104.79    3.50 
  -5  -6  -6  202.18    5.30 
   5   6   6  204.68    4.70 
  -6  -6  -6   98.89    3.60 
   6   6   6   97.69    3.10 
  -7  -6  -6  450.35    9.60 
   7   6   6  441.96    8.90 
  -8  -6  -6   20.80    2.10 
   8   6   6   16.80    1.70 
  -9  -6  -6  215.28    6.10 
   9   6   6  215.68    5.60 
  10  -7  -6  101.39    4.00 
  10  -7  -6  102.19    3.70 
 -10   7   6  108.49    4.20 
   9  -7  -6   25.30    2.10 
   9  -7  -6   23.60    1.80 
  -9   7   6   22.60    2.00 
   8  -7  -6  121.09    4.20 
   8  -7  -6  122.89    3.70 
  -8   7   6  120.59    4.10 
   7  -7  -6    6.30    1.10 
   7  -7  -6    8.60    1.50 
  -7   7   6    7.80    1.40 
   6  -7  -6  515.55    9.80 
   6  -7  -6  525.15   10.50 
  -6   7   6  513.75   10.50 
   5  -7  -6   61.39    2.30 
   5  -7  -6   62.09    2.80 
  -5   7   6   62.19    2.80 
   4  -7  -6  357.06    6.90 
   4  -7  -6  339.27    7.50 
  -4   7   6  360.46    7.70 
   3  -7  -6   30.70    2.10 
   3  -7  -6   31.80    2.30 
   3  -7  -6   32.70    1.60 
  -3   7   6   32.50    2.20 
   2  -7  -6  369.96    8.00 
   2  -7  -6  369.86    7.70 
   2  -7  -6  370.66    7.10 
  -2   7   6  369.76    7.90 
   1  -7  -6  214.08    5.10 
   1  -7  -6  218.98    5.40 
  -1   7   6  215.58    5.40 
   0  -7  -6   97.79    3.10 
   0  -7  -6  101.59    3.50 
   0   7   6  100.69    3.40 
  -1  -7  -6  263.07    5.80 
  -1  -7  -6  266.77    6.20 
   1   7   6  261.67    6.20 
  -2  -7  -6  115.69    3.80 
  -2  -7  -6  106.29    3.20 
   2   7   6  114.69    3.70 
  -3  -7  -6  241.58    5.90 
   3   7   6  236.38    5.90 
  -4  -7  -6   65.29    3.00 
   4   7   6   67.79    3.00 
  -5  -7  -6  295.87    7.10 
  -6  -7  -6    2.80    1.30 
  -7  -7  -6  165.68    5.10 
  -8  -7  -6    9.20    1.70 
   8   7   6   10.20    1.50 
   9  -8  -6   15.90    2.00 
   9  -8  -6   17.20    1.80 
  -9   8   6   17.10    2.00 
   8  -8  -6  113.29    3.60 
   8  -8  -6  110.09    4.10 
  -8   8   6  115.09    4.20 
   7  -8  -6   -1.20    0.90 
   7  -8  -6   -1.10    1.10 
  -7   8   6    0.90    1.10 
   6  -8  -6  188.28    5.20 
   6  -8  -6  177.48    4.50 
  -6   8   6  187.88    5.20 
   5  -8  -6    1.60    0.90 
   5  -8  -6   -0.20    1.10 
  -5   8   6    1.40    1.10 
   4  -8  -6  300.67    7.10 
   4  -8  -6  325.77    7.30 
   4  -8  -6  310.87    6.30 
  -4   8   6  314.57    7.20 
   3  -8  -6   92.69    3.50 
   3  -8  -6   89.19    3.30 
  -3   8   6   93.99    3.50 
   2  -8  -6   87.49    3.20 
   2  -8  -6   89.69    3.50 
  -2   8   6   86.39    3.30 
   1  -8  -6  355.86    7.70 
   1  -8  -6  362.16    8.00 
  -1   8   6  364.36    7.90 
   0  -8  -6   33.50    2.40 
   0  -8  -6   33.10    2.10 
   0   8   6   31.60    2.40 
  -1  -8  -6  401.26    8.70 
  -1  -8  -6  416.36    8.40 
   1   8   6  405.76    8.70 
  -2  -8  -6    8.60    1.40 
   2   8   6    9.00    1.40 
  -3  -8  -6  242.18    6.20 
   3   8   6  240.58    6.10 
  -4  -8  -6    0.40    1.20 
   4   8   6    2.90    1.30 
  -5  -8  -6  420.56    9.30 
  -6  -8  -6    4.80    1.50 
   8  -9  -6  142.69    4.20 
   8  -9  -6  143.09    4.90 
  -8   9   6  148.69    4.90 
   7  -9  -6   34.50    2.30 
   7  -9  -6   29.90    2.80 
  -7   9   6   31.80    2.70 
   6  -9  -6  210.78    5.00 
   6  -9  -6  203.58    5.70 
  -6   9   6  198.08    5.60 
   5  -9  -6  169.28    5.00 
   5  -9  -6  164.28    5.00 
   5  -9  -6  154.68    4.10 
  -5   9   6  156.88    4.90 
   4  -9  -6  281.87    6.80 
   4  -9  -6  294.17    7.00 
  -4   9   6  270.37    6.80 
   3  -9  -6   88.39    3.70 
   3  -9  -6   88.79    3.50 
  -3   9   6   96.69    3.70 
   2  -9  -6   50.99    2.80 
   2  -9  -6   50.59    2.90 
  -2   9   6   43.50    2.70 
   1  -9  -6  204.28    5.50 
   1  -9  -6  193.38    5.20 
  -1   9   6  203.68    5.50 
   0  -9  -6    2.00    1.20 
   0  -9  -6    0.80    1.00 
   0   9   6    1.70    1.20 
  -1  -9  -6  196.78    5.10 
  -1  -9  -6  209.58    5.60 
   1   9   6  200.18    5.60 
  -2  -9  -6   -0.70    1.20 
   2   9   6    0.40    1.20 
  -3  -9  -6  213.48    5.90 
   3   9   6  218.38    6.00 
  -4  -9  -6   16.00    2.00 
   4   9   6   14.30    1.80 
  -5  -9  -6  178.68    5.50 
   6 -10  -6   49.10    3.30 
   6 -10  -6   49.90    3.30 
   6 -10  -6   46.90    2.50 
  -6  10   6   49.50    3.20 
   5 -10  -6  125.29    4.60 
   5 -10  -6  131.69    4.60 
  -5  10   6  125.89    4.50 
   4 -10  -6   40.40    2.90 
   4 -10  -6   40.70    3.10 
  -4  10   6   39.70    2.90 
   3 -10  -6  189.68    5.50 
   3 -10  -6  171.58    5.20 
  -3  10   6  180.58    5.30 
   2 -10  -6    5.70    1.60 
   2 -10  -6    6.80    1.40 
  -2  10   6    9.50    1.60 
   1 -10  -6  237.08    6.30 
   1 -10  -6  229.38    6.00 
  -1  10   6  226.48    6.10 
   0 -10  -6    9.40    1.50 
   0 -10  -6    9.00    1.70 
   0  10   6    8.80    1.60 
  -1 -10  -6  299.37    7.40 
   1  10   6  295.87    7.30 
  -2 -10  -6    5.50    1.60 
   2  10   6    7.40    1.70 
  -3 -10  -6  212.68    6.10 
   3  10   6  210.68    6.00 
   3 -11  -6  132.49    4.70 
   3 -11  -6  120.79    4.50 
  -3  11   6  122.49    4.50 
   2 -11  -6    0.70    1.40 
   2 -11  -6    3.80    1.50 
  -2  11   6    1.90    1.40 
   1 -11  -6   93.39    4.00 
   1 -11  -6   90.69    3.80 
  -1  11   6   88.49    3.90 
   1 -15   7  116.19    4.50 
   2 -15   7   54.09    3.40 
   3 -15   7   89.99    4.00 
  -3 -14   7  143.09    4.80 
  -2 -14   7   24.90    2.20 
  -1 -14   7  247.08    6.50 
   0 -14   7   73.29    3.60 
   1 -14   7  194.48    5.60 
   2 -14   7  117.79    4.40 
   2 -14   7  132.09    4.60 
   3 -14   7   18.40    2.00 
   3 -14   7   21.10    1.70 
   4 -14   7   91.79    3.90 
   4 -14   7   83.39    3.20 
   5 -14   7    2.30    1.20 
   5 -14   7   -0.20    1.30 
   6 -14   7  212.48    6.00 
   6 -14   7  218.98    5.50 
   5  13  -7  123.79    4.10 
  -5 -13   7  126.69    4.40 
   4  13  -7    4.10    1.20 
  -4 -13   7    7.20    1.50 
   3  13  -7  274.57    6.40 
  -3 -13   7  269.47    6.80 
   2  13  -7   48.90    2.50 
  -2 -13   7   51.49    3.00 
   1  13  -7   86.89    3.60 
  -1 -13   7   90.39    3.60 
   0 -13   7  188.68    5.30 
   1 -13   7   69.59    3.30 
   1 -13   7   73.29    2.70 
   2 -13   7  287.97    7.00 
   2 -13   7  295.27    6.30 
   3 -13   7    2.40    1.00 
   3 -13   7    2.10    1.20 
   4 -13   7  459.35   10.10 
   4 -13   7  492.75    9.50 
   5 -13   7    6.00    1.20 
   5 -13   7    2.90    1.30 
   6 -13   7  316.37    7.00 
   6 -13   7  316.67    7.50 
   7 -13   7   27.20    2.30 
   7 -13   7   33.30    2.40 
   8 -13   7  108.79    4.10 
   8 -13   7  112.59    3.90 
   6  12  -7   61.39    3.10 
  -6 -12   7   71.79    3.50 
   5  12  -7  162.08    4.70 
  -5 -12   7  164.98    4.90 
   4  12  -7  154.28    4.40 
  -4 -12   7  158.58    4.70 
   3  12  -7  176.28    4.80 
  -3 -12   7  184.08    5.10 
   2  12  -7  133.19    3.90 
  -2 -12   7  140.99    4.30 
   1  12  -7   43.70    2.20 
  -1 -12   7   43.50    2.60 
   0  12  -7  215.48    5.00 
   0 -12   7  209.88    4.70 
   0 -12   7  197.78    5.40 
  -1  12  -7   47.40    2.20 
   1 -12   7   45.10    2.60 
   1 -12   7   48.80    2.20 
   2 -12   7  395.86    8.60 
   2 -12   7  405.36    8.00 
   3 -12   7   15.00    1.70 
   3 -12   7   13.70    1.30 
   4 -12   7  274.47    6.00 
   4 -12   7  264.67    6.50 
   5 -12   7   51.89    2.80 
   5 -12   7   49.50    2.40 
   6 -12   7  215.68    5.60 
   6 -12   7  212.78    5.20 
   7 -12   7  108.99    3.90 
   7 -12   7  110.79    3.60 
   8 -12   7  185.68    4.90 
   8 -12   7  183.28    5.20 
   9 -12   7  137.59    4.30 
   8  11  -7   49.80    3.10 
  -8 -11   7   49.20    3.70 
   7  11  -7  141.69    4.50 
   6  11  -7  263.37    6.40 
  -6 -11   7  260.67    6.40 
   5  11  -7   55.79    2.80 
  -5 -11   7   61.49    2.90 
   4  11  -7  290.47    6.60 
  -4 -11   7  288.87    6.70 
   3  11  -7   26.10    2.00 
  -3 -11   7   25.10    2.20 
   2  11  -7  219.28    5.20 
  -2 -11   7  209.38    5.40 
   1  11  -7   12.80    1.30 
  -1 -11   7   13.90    1.20 
  -1 -11   7   16.40    1.60 
   0  11  -7  404.06    8.10 
   0 -11   7  391.96    7.70 
   0 -11   7  395.16    8.40 
  -1  11  -7   19.90    1.70 
   1 -11   7   20.10    1.70 
   1 -11   7   17.80    1.30 
  -2  11  -7  404.46    8.10 
   2 -11   7  394.36    7.80 
   2 -11   7  397.16    8.40 
  -3  11  -7   40.20    2.00 
   3 -11   7   39.00    2.30 
   3 -11   7   35.60    1.90 
   4 -11   7  364.56    7.40 
   4 -11   7  371.36    7.90 
   5 -11   7  201.58    5.10 
   5 -11   7  197.08    5.70 
   5 -11   7  194.18    4.70 
   6 -11   7  126.09    3.70 
   6 -11   7  127.59    3.90 
   7 -11   7  100.29    3.50 
   7 -11   7   94.99    3.20 
   8 -11   7   96.99    3.50 
   8 -11   7   92.89    3.30 
   9 -11   7  191.88    5.00 
  10 -11   7   14.70    1.60 
   9  10  -7  117.39    4.30 
  -9 -10   7  118.59    4.10 
   8  10  -7   92.09    3.60 
  -8 -10   7   94.69    3.50 
   7  10  -7   93.19    3.50 
  -7 -10   7   88.89    4.40 
  -7 -10   7   92.29    3.30 
   6  10  -7  298.57    6.90 
  -6 -10   7  290.57    6.60 
  -6 -10   7  300.37    6.80 
   5  10  -7   80.59    3.10 
  -5 -10   7   82.89    3.20 
   4  10  -7  541.25   10.60 
  -4 -10   7  534.55   10.60 
   3  10  -7   11.30    1.30 
  -3 -10   7   11.60    1.40 
  -3 -10   7    9.80    1.30 
   2  10  -7  371.56    7.70 
  -2 -10   7  374.96    7.20 
  -2 -10   7  373.86    7.90 
   1  10  -7    8.80    1.10 
  -1 -10   7   10.60    1.00 
  -1 -10   7   11.10    1.30 
   0  10  -7  316.37    6.70 
   0 -10   7  308.47    6.90 
   0 -10   7  333.37    6.40 
  -1  10  -7   64.79    2.40 
   1 -10   7   61.59    2.60 
   1 -10   7   65.49    2.30 
  -2  10  -7  438.16    8.50 
   2 -10   7  430.46    8.20 
   2 -10   7  409.26    8.60 
  -3  10  -7  353.66    7.30 
   3 -10   7  354.66    7.10 
   3 -10   7  350.76    7.50 
   3 -10   7  362.06    7.30 
  -4  10  -7  147.89    3.90 
   4 -10   7  152.08    3.80 
   4 -10   7  150.18    3.90 
   4 -10   7  154.18    4.20 
  -5  10  -7  351.86    7.10 
   5 -10   7  336.27    7.10 
   5 -10   7  339.07    7.30 
   5 -10   7  336.37    7.00 
  -6  10  -7   10.20    1.30 
   6 -10   7    4.60    1.00 
   6 -10   7    8.00    1.20 
   6 -10   7    9.80    1.20 
   7 -10   7  247.78    5.80 
   7 -10   7  245.28    5.70 
   7 -10   7  243.18    5.60 
   8 -10   7   32.80    2.20 
   9 -10   7  321.47    7.10 
  10 -10   7    5.20    1.30 
  11 -10   7  277.37    6.60 
   9   9  -7   43.10    2.90 
  -9  -9   7   42.60    2.70 
   8   9  -7   99.49    3.70 
  -8  -9   7  103.09    3.50 
   7   9  -7    4.70    1.20 
  -7  -9   7    7.20    1.20 
  -7  -9   7    6.60    1.20 
   6   9  -7  605.04   11.90 
  -6  -9   7  625.44   11.50 
  -6  -9   7  605.74   11.70 
   5   9  -7   13.30    1.40 
  -5  -9   7   13.40    1.40 
  -5  -9   7   14.40    1.30 
   4   9  -7  350.06    7.40 
  -4  -9   7  357.06    7.40 
  -4  -9   7  348.77    6.80 
   3   9  -7    2.20    0.90 
  -3  -9   7    1.20    0.60 
  -3  -9   7    1.50    0.80 
   2   9  -7  817.72   15.00 
  -2  -9   7  861.41   15.20 
  -2  -9   7  819.52   14.50 
   1   9  -7  128.99    3.50 
  -1  -9   7  128.69    3.20 
   0   9  -7  456.15    8.80 
   0  -9   7  454.85    8.40 
   0  -9   7  444.06    8.90 
  -1   9  -7  760.82   13.90 
   1  -9   7  747.23   14.00 
   1  -9   7  788.82   13.60 
  -2   9  -7  125.49    3.40 
   2  -9   7  119.49    3.40 
   2  -9   7  120.39    3.30 
   2  -9   7  116.49    3.10 
  -3   9  -7  552.34   10.30 
   3  -9   7  555.14   10.40 
   3  -9   7  534.25   10.30 
   3  -9   7  529.45   10.00 
  -4   9  -7   52.09    2.10 
   4  -9   7   48.10    2.00 
   4  -9   7   47.20    2.20 
   4  -9   7   50.29    2.10 
  -5   9  -7  322.17    6.70 
   5  -9   7  320.97    6.70 
   5  -9   7  317.47    6.50 
   5  -9   7  320.27    6.80 
  -6   9  -7    1.00    0.80 
   6  -9   7    1.30    0.90 
   6  -9   7    2.30    0.90 
   6  -9   7    2.70    0.90 
  -7   9  -7  391.16    7.90 
   7  -9   7  383.76    7.80 
   7  -9   7  389.36    7.90 
   7  -9   7  381.76    7.90 
  -8   9  -7   20.60    1.60 
   8  -9   7   16.90    1.50 
   8  -9   7   20.80    1.70 
   9  -9   7  209.68    5.20 
   9  -9   7  204.48    5.10 
  10  -9   7   11.70    1.40 
  11  -9   7  209.68    5.40 
  10   8  -7  294.57    7.30 
 -10  -8   7  295.67    7.10 
   9   8  -7   30.30    2.50 
  -9  -8   7   31.30    2.40 
   8   8  -7  223.38    5.80 
  -8  -8   7  232.38    5.60 
   7   8  -7   -0.20    0.90 
  -7  -8   7    1.00    0.90 
  -7  -8   7    0.30    0.90 
   6   8  -7  231.38    5.50 
  -6  -8   7  226.68    5.20 
  -6  -8   7  234.48    5.40 
   5   8  -7   23.30    1.80 
  -5  -8   7   27.80    1.90 
  -5  -8   7   28.60    1.60 
  -5  -8   7   26.10    1.40 
   4   8  -7  296.47    6.50 
  -4  -8   7  295.77    5.90 
  -4  -8   7  317.77    6.50 
  -4  -8   7  307.27    6.00 
   3   8  -7  139.69    3.70 
  -3  -8   7  139.59    3.80 
  -3  -8   7  144.59    3.30 
  -3  -8   7  140.79    3.30 
   2   8  -7  318.37    6.60 
  -2  -8   7  314.07    6.10 
  -2  -8   7  321.17    6.60 
   1   8  -7  477.75    9.30 
  -1  -8   7  484.85    9.30 
  -1  -8   7  484.45    8.80 
   0   8  -7  141.49    3.60 
   0  -8   7  137.69    3.30 
  -1   8  -7  595.74   11.10 
   1  -8   7  600.34   10.70 
   1  -8   7  589.04   11.00 
  -2   8  -7   69.89    2.40 
   2  -8   7   68.59    2.20 
   2  -8   7   69.79    2.40 
   2  -8   7   71.69    2.40 
  -3   8  -7  755.92   13.70 
   3  -8   7  749.03   13.70 
   3  -8   7  774.22   13.40 
   3  -8   7  758.02   13.70 
  -4   8  -7    0.00    0.70 
   4  -8   7    0.50    0.70 
   4  -8   7   -0.10    0.60 
   4  -8   7    2.70    0.80 
  -5   8  -7  672.83   12.30 
   5  -8   7  680.63   12.30 
   5  -8   7  656.03   12.10 
   5  -8   7  663.33   12.30 
  -6   8  -7    4.80    0.90 
   6  -8   7   -0.20    0.70 
   6  -8   7    1.20    0.70 
   6  -8   7    5.40    1.00 
  -7   8  -7  546.55   10.40 
   7  -8   7  534.35   10.80 
   7  -8   7  546.15   10.20 
   7  -8   7  544.55   10.40 
  -8   8  -7    7.30    1.10 
   8  -8   7    4.80    1.00 
   8  -8   7    8.30    1.20 
  -9   8  -7  377.26    7.80 
   9  -8   7  375.16    7.80 
   9  -8   7  363.16    7.60 
 -10   8  -7  124.19    3.80 
  10  -8   7  122.89    3.70 
  10  -8   7  122.79    3.90 
  11  -8   7  101.49    3.60 
  11  -8   7   95.09    3.40 
  12  -8   7  168.48    4.80 
  11   7  -7   -0.10    1.30 
 -11  -7   7    0.40    1.30 
  10   7  -7  159.08    4.90 
 -10  -7   7  161.18    4.70 
   9   7  -7    0.10    1.10 
  -9  -7   7    0.10    1.00 
   8   7  -7  225.88    5.60 
  -8  -7   7  223.68    5.30 
  -8  -7   7  235.78    5.50 
   7   7  -7    5.40    1.10 
  -7  -7   7    5.40    1.00 
  -7  -7   7    6.20    1.00 
   6   7  -7  146.09    4.00 
  -6  -7   7  144.99    3.70 
  -6  -7   7  137.39    3.30 
  -6  -7   7  147.29    3.90 
   5   7  -7  468.05    9.20 
   5   7  -7  464.05    8.60 
  -5  -7   7  466.25    9.10 
  -5  -7   7  474.25    8.80 
  -5  -7   7  470.35    8.60 
   4   7  -7  771.42   14.10 
   4   7  -7  767.22   13.50 
  -4  -7   7  782.52   13.50 
  -4  -7   7  773.02   14.00 
  -4  -7   7  770.92   13.50 
   3   7  -7  609.34   11.30 
  -3  -7   7  621.84   11.30 
  -3  -7   7  591.84   10.80 
  -3  -7   7  606.84   10.70 
   2   7  -7  433.16    8.40 
  -2  -7   7  442.46    7.70 
  -2  -7   7  433.86    8.40 
  -2  -7   7  417.06    7.90 
   1   7  -7  802.02   14.30 
  -1  -7   7  796.72   13.80 
  -1  -7   7  790.72   14.20 
   0   7  -7  165.78    4.00 
   0  -7   7  161.38    3.90 
   0  -7   7  174.08    3.70 
  -1   7  -7  648.34   11.70 
   1  -7   7  638.44   11.30 
   1  -7   7  621.84   11.60 
   1  -7   7  644.74   11.70 
  -2   7  -7   58.89    2.20 
   2  -7   7   60.19    2.20 
   2  -7   7   61.79    2.10 
  -3   7  -7  162.48    3.90 
   3  -7   7  153.78    3.80 
   3  -7   7  163.48    3.60 
   3  -7   7  162.28    3.90 
  -4   7  -7   33.80    1.70 
   4  -7   7   33.90    1.70 
   4  -7   7   33.80    1.60 
   4  -7   7   33.40    1.60 
  -5   7  -7  651.73   12.10 
   5  -7   7  662.43   11.90 
   5  -7   7  666.23   12.10 
   5  -7   7  667.43   12.00 
  -6   7  -7  144.59    3.70 
   6  -7   7  148.39    3.80 
   6  -7   7  144.49    3.60 
   6  -7   7  144.39    3.60 
  -7   7  -7  324.17    6.80 
   7  -7   7  326.37    6.60 
   7  -7   7  329.07    6.80 
  -8   7  -7  208.98    4.90 
   8  -7   7  199.58    4.70 
   8  -7   7  200.38    4.90 
   9  -7   7  171.28    4.50 
   9  -7   7  165.88    4.20 
  10  -7   7  213.58    5.30 
  10  -7   7  209.58    5.10 
  11  -7   7   75.39    3.00 
  11  -7   7   76.19    3.20 
  12  -7   7  223.68    5.60 
  12  -7   7  230.68    5.90 
  11   6  -7   -0.20    1.20 
 -11  -6   7   -0.70    1.20 
  10   6  -7  260.27    6.40 
 -10  -6   7  255.87    6.30 
   9   6  -7   38.00    2.50 
  -9  -6   7   44.50    2.60 
   8   6  -7  439.46    9.00 
  -8  -6   7  440.36    8.80 
  -8  -6   7  425.96    8.60 
   7   6  -7   92.09    3.10 
   7   6  -7   88.29    2.60 
  -7  -6   7   92.29    2.90 
  -7  -6   7   90.79    2.90 
  -7  -6   7   91.79    2.50 
   6   6  -7   31.60    1.80 
   6   6  -7   27.40    1.40 
  -6  -6   7   31.40    1.70 
  -6  -6   7   26.60    1.40 
  -6  -6   7   31.30    1.80 
   5   6  -7  103.49    2.70 
   5   6  -7  107.59    3.10 
  -5  -6   7  107.69    2.80 
  -5  -6   7  105.79    3.00 
  -5  -6   7  109.19    2.70 
   4   6  -7  104.99    3.00 
   4   6  -7  101.19    2.50 
  -4  -6   7  102.09    2.60 
  -4  -6   7   99.59    2.50 
  -4  -6   7   98.39    2.90 
   3   6  -7 1128.29   19.80 
  -3  -6   7 1177.08   19.20 
  -3  -6   7 1119.79   19.30 
  -3  -6   7 1119.29   19.70 
   2   6  -7    1.80    0.70 
  -2  -6   7    2.40    0.50 
  -2  -6   7    1.90    0.70 
   1   6  -7 1426.86   24.40 
  -1  -6   7 1430.96   23.50 
  -1  -6   7 1441.36   23.90 
  -1  -6   7 1401.76   24.20 
   0   6  -7   62.69    2.20 
   0  -6   7   63.19    2.20 
   0  -6   7   61.89    1.90 
   0  -6   7   65.29    2.10 
  -1   6  -7 1204.08   20.90 
   1  -6   7 1204.68   20.70 
   1  -6   7 1249.97   20.90 
   1  -6   7 1189.58   20.50 
  -2   6  -7   47.50    1.90 
   2  -6   7   46.80    1.70 
   2  -6   7   47.90    1.90 
   2  -6   7   53.79    1.80 
  -3   6  -7  456.35    8.60 
   3  -6   7  461.05    8.30 
   3  -6   7  441.56    8.60 
   3  -6   7  446.96    8.40 
  -4   6  -7  237.58    5.10 
   4  -6   7  238.28    4.90 
   4  -6   7  235.08    5.10 
   4  -6   7  241.38    4.90 
  -5   6  -7  585.14   10.70 
   5  -6   7  574.44   10.70 
   5  -6   7  586.84   10.50 
   5  -6   7  581.24   10.50 
  -6   6  -7  337.97    6.80 
   6  -6   7  327.77    6.50 
   6  -6   7  342.67    6.60 
   6  -6   7  329.37    6.80 
   7  -6   7  221.58    5.00 
   7  -6   7  224.78    4.90 
   8  -6   7  263.07    5.80 
   8  -6   7  266.97    5.60 
   9  -6   7  191.68    4.70 
   9  -6   7  178.48    4.40 
  10  -6   7  256.47    5.90 
  10  -6   7  248.38    5.60 
  11  -6   7    0.90    1.10 
  11  -6   7   -0.50    0.90 
  12  -6   7  200.88    5.40 
  12   5  -7  166.58    5.00 
 -12  -5   7  156.78    5.10 
  11   5  -7    7.00    1.40 
 -11  -5   7    8.10    1.50 
  10   5  -7   55.99    2.80 
 -10  -5   7   59.59    2.90 
   9   5  -7  204.78    5.20 
  -9  -5   7  205.58    5.20 
  -9  -5   7  207.88    5.30 
   8   5  -7  225.78    4.80 
   8   5  -7  235.28    5.40 
  -8  -5   7  229.08    5.30 
  -8  -5   7  218.68    4.80 
  -8  -5   7  229.18    5.20 
   7   5  -7  381.46    7.80 
   7   5  -7  386.86    7.30 
  -7  -5   7  386.86    7.70 
  -7  -5   7  382.86    7.30 
  -7  -5   7  382.76    7.70 
   6   5  -7  236.98    4.80 
   6   5  -7  240.98    5.30 
  -6  -5   7  231.98    4.80 
  -6  -5   7  234.18    5.20 
  -6  -5   7  232.38    5.10 
   5   5  -7  661.73   11.60 
   5   5  -7  652.13   12.10 
  -5  -5   7  652.73   11.80 
  -5  -5   7  659.23   12.00 
  -5  -5   7  663.03   11.60 
   4   5  -7    9.20    1.00 
   4   5  -7    9.20    0.80 
  -4  -5   7    9.90    0.80 
  -4  -5   7    8.10    0.90 
  -4  -5   7    9.00    0.80 
   3   5  -7 1301.57   22.60 
  -3  -5   7 1332.87   22.10 
  -3  -5   7 1342.77   22.00 
  -3  -5   7 1280.17   22.40 
   2   5  -7   15.70    1.20 
  -2  -5   7   13.10    0.80 
  -2  -5   7   16.00    1.20 
  -2  -5   7   15.30    1.00 
   1   5  -7  729.23   13.20 
  -1  -5   7  748.63   13.10 
  -1  -5   7  733.53   12.50 
  -1  -5   7  747.83   12.80 
   0   5  -7   30.80    1.50 
   0  -5   7   33.40    1.30 
   0  -5   7   33.20    0.90 
   0  -5   7   34.60    1.50 
   0  -5   7   34.00    1.60 
  -1   5  -7  694.83   12.40 
   1  -5   7  672.33   12.30 
   1  -5   7  695.03   12.20 
   1  -5   7  692.83   12.00 
  -2   5  -7  735.33   13.00 
   2  -5   7  731.83   12.80 
   2  -5   7  740.83   12.70 
   2  -5   7  714.93   13.00 
  -3   5  -7  226.38    4.80 
   3  -5   7  233.48    4.70 
   3  -5   7  223.08    4.80 
  -4   5  -7  408.06    7.90 
   4  -5   7  410.46    7.90 
   4  -5   7  412.16    7.60 
   4  -5   7  416.06    7.60 
  -5   5  -7   72.69    2.30 
   5  -5   7   75.99    2.40 
   5  -5   7   74.69    2.20 
   5  -5   7   77.59    2.10 
   6  -5   7  554.14   10.20 
   6  -5   7  544.85   10.00 
   7  -5   7   73.39    2.50 
   7  -5   7   75.69    2.40 
   8  -5   7  508.15    9.50 
   8  -5   7  511.15    9.80 
   9  -5   7   11.60    1.20 
   9  -5   7    8.30    1.20 
  10  -5   7  324.47    6.90 
  10  -5   7  347.27    7.30 
  11  -5   7    4.00    1.20 
  12  -5   7  278.97    6.70 
  12   4  -7  224.38    6.00 
 -12  -4   7  240.78    6.40 
  11   4  -7   51.69    2.80 
 -11  -4   7   57.49    3.00 
  10   4  -7   55.89    2.70 
 -10  -4   7   55.99    2.80 
   9   4  -7  155.38    4.30 
   9   4  -7  157.98    3.80 
  -9  -4   7  164.88    4.40 
  -9  -4   7  162.08    4.10 
   8   4  -7   25.30    1.80 
   8   4  -7   22.50    1.50 
  -8  -4   7   22.70    1.80 
  -8  -4   7   23.60    1.70 
  -8  -4   7   24.30    1.50 
   7   4  -7  297.07    5.90 
   7   4  -7  306.77    6.40 
  -7  -4   7  305.07    6.30 
  -7  -4   7  294.77    6.30 
  -7  -4   7  299.27    5.90 
   6   4  -7   11.80    1.00 
   6   4  -7   11.60    1.10 
  -6  -4   7   12.50    1.10 
  -6  -4   7   12.40    1.10 
  -6  -4   7   11.80    0.90 
   5   4  -7  245.58    5.20 
   5   4  -7  240.58    4.80 
  -5  -4   7  235.68    5.00 
  -5  -4   7  239.28    4.80 
  -5  -4   7  245.38    5.20 
   4   4  -7    1.70    0.50 
   4   4  -7    2.30    0.70 
  -4  -4   7    2.80    0.60 
  -4  -4   7    2.00    0.60 
  -4  -4   7    1.40    0.60 
   3   4  -7  523.35    9.30 
   3   4  -7  522.55    9.70 
  -3  -4   7  528.95    9.30 
  -3  -4   7  527.05    9.30 
  -3  -4   7  521.45    9.60 
   2   4  -7  431.66    8.30 
  -2  -4   7  448.66    8.00 
  -2  -4   7  437.26    7.80 
  -2  -4   7  444.66    8.20 
   1   4  -7  925.11   16.20 
  -1  -4   7  932.41   15.50 
  -1  -4   7  940.61   15.80 
  -1  -4   7  953.00   16.20 
  -1  -4   7  888.61   16.00 
   0   4  -7  801.12   14.40 
   0  -4   7  813.82   14.40 
   0  -4   7  814.62   13.70 
   0  -4   7  851.21   14.20 
   0  -4   7  806.92   14.00 
  -1   4  -7  775.42   13.70 
   1  -4   7  767.52   13.30 
   1  -4   7  775.12   13.70 
   1  -4   7  791.52   13.50 
  -2   4  -7 1370.36   23.50 
   2  -4   7 1365.16   23.50 
   2  -4   7 1419.16   23.30 
   2  -4   7 1387.46   23.20 
  -3   4  -7 1434.76   24.50 
   3  -4   7 1456.45   24.20 
   3  -4   7 1405.26   24.50 
   3  -4   7 1496.85   24.30 
  -4   4  -7  665.03   12.10 
   4  -4   7  675.63   11.80 
   4  -4   7  676.63   12.10 
   4  -4   7  689.93   11.80 
   5  -4   7  137.39    3.10 
   5  -4   7  142.79    3.20 
   5  -4   7  143.99    3.40 
   6  -4   7  691.33   12.50 
   6  -4   7  692.53   12.20 
   7  -4   7    1.30    0.60 
   7  -4   7    0.40    0.70 
   8  -4   7  386.76    7.40 
   8  -4   7  379.76    7.70 
   9  -4   7   43.40    1.90 
   9  -4   7   47.10    2.30 
  10  -4   7  313.47    6.90 
  11  -4   7  144.99    4.30 
  12  -4   7   82.99    3.40 
  12   3  -7  142.29    4.40 
 -12  -3   7  144.79    4.80 
  11   3  -7  164.28    4.60 
 -11  -3   7  165.28    4.90 
  10   3  -7   53.79    2.60 
  10   3  -7   53.39    2.20 
 -10  -3   7   53.49    2.80 
   9   3  -7  167.38    4.20 
   9   3  -7  165.48    4.00 
   9   3  -7  164.98    4.30 
  -9  -3   7  167.98    4.20 
  -9  -3   7  162.08    4.40 
   8   3  -7   20.20    1.60 
   8   3  -7   20.90    1.40 
  -8  -3   7   17.70    1.50 
  -8  -3   7   21.10    1.60 
  -8  -3   7   19.00    1.40 
   7   3  -7  832.32   14.70 
   7   3  -7  842.02   15.00 
  -7  -3   7  848.72   14.70 
  -7  -3   7  838.22   15.00 
  -7  -3   7  844.22   15.10 
   6   3  -7   31.70    1.60 
   6   3  -7   32.00    1.50 
  -6  -3   7   31.70    1.60 
  -6  -3   7   32.60    1.60 
  -6  -3   7   34.40    1.50 
   5   3  -7 1126.39   19.20 
   5   3  -7 1120.19   19.50 
  -5  -3   7 1156.38   19.50 
  -5  -3   7 1143.19   19.20 
  -5  -3   7 1119.59   19.40 
   4   3  -7  293.77    6.00 
   4   3  -7  306.17    5.80 
  -4  -3   7  304.17    6.00 
  -4  -3   7  300.47    5.90 
  -4  -3   7  301.17    5.70 
   3   3  -7  351.06    6.90 
   3   3  -7  366.56    6.70 
  -3  -3   7  354.06    6.70 
  -3  -3   7  365.26    6.70 
  -3  -3   7  365.46    6.90 
   2   3  -7  668.53   11.40 
   2   3  -7  636.14   11.70 
  -2  -3   7  654.13   11.60 
  -2  -3   7  651.03   11.30 
  -2  -3   7  654.83   11.30 
   1   3  -7  215.38    4.60 
  -1  -3   7  223.48    4.50 
  -1  -3   7  219.98    4.20 
  -1  -3   7  213.88    4.60 
  -1  -3   7  219.78    4.30 
   0   3  -7  190.58    4.10 
   0  -3   7  187.78    3.90 
   0  -3   7  189.08    3.80 
   0  -3   7  192.88    4.10 
   0  -3   7  180.28    3.60 
  -1   3  -7  172.58    3.80 
   1  -3   7  170.88    3.30 
   1  -3   7  177.48    3.70 
   1  -3   7  177.88    3.60 
   1  -3   7  170.58    3.80 
  -2   3  -7  543.05    9.80 
  -2   3  -7  541.25    9.10 
   2  -3   7  526.15    9.80 
   2  -3   7  546.25    9.10 
   2  -3   7  549.95    9.50 
   2  -3   7  530.35    9.50 
  -3   3  -7   14.70    1.00 
  -3   3  -7   11.70    0.60 
   3  -3   7    8.80    0.80 
   3  -3   7   13.70    1.00 
  -4   3  -7  695.33   11.70 
   4  -3   7  693.13   12.30 
   4  -3   7  695.03   12.00 
   4  -3   7  692.63   11.90 
  -5   3  -7    9.80    0.70 
   5  -3   7   11.90    1.00 
   5  -3   7   11.50    0.90 
   6  -3   7  741.33   13.10 
   6  -3   7  759.92   13.40 
   7  -3   7   33.60    1.70 
   7  -3   7   33.60    1.50 
   8  -3   7  801.42   14.50 
   8  -3   7  799.32   14.00 
   9  -3   7  189.58    4.70 
  10  -3   7  297.77    6.60 
  11  -3   7  139.19    4.20 
  12  -3   7   71.99    3.30 
  12   2  -7   14.30    1.60 
 -12  -2   7   13.30    1.80 
  11   2  -7  236.98    5.60 
  11   2  -7  239.48    5.50 
 -11  -2   7  244.28    6.20 
  10   2  -7   61.79    2.50 
  10   2  -7   62.09    2.40 
 -10  -2   7   66.39    2.90 
 -10  -2   7   59.59    2.50 
   9   2  -7  121.69    3.40 
   9   2  -7  121.59    3.50 
   9   2  -7  119.79    3.20 
  -9  -2   7  116.99    3.40 
  -9  -2   7  124.69    3.80 
   8   2  -7    6.90    0.90 
   8   2  -7    7.30    1.00 
   8   2  -7    6.90    1.00 
  -8  -2   7    7.20    1.00 
  -8  -2   7    5.80    1.10 
   7   2  -7  433.76    8.10 
   7   2  -7  436.56    8.30 
  -7  -2   7  429.26    8.10 
  -7  -2   7  426.86    8.30 
  -7  -2   7  431.06    8.50 
   6   2  -7  262.37    5.40 
   6   2  -7  260.77    5.20 
  -6  -2   7  260.37    5.50 
  -6  -2   7  254.77    5.50 
  -6  -2   7  264.57    5.20 
   5   2  -7  322.77    6.40 
   5   2  -7  330.37    6.30 
  -5  -2   7  339.07    6.50 
  -5  -2   7  322.37    6.50 
  -5  -2   7  329.17    6.30 
   4   2  -7  867.01   14.80 
   4   2  -7  844.52   15.00 
  -4  -2   7  839.92   15.00 
  -4  -2   7  900.81   15.10 
  -4  -2   7  867.51   14.80 
   3   2  -7  113.89    2.90 
   3   2  -7  122.29    2.70 
  -3  -2   7  115.69    2.80 
  -3  -2   7  119.09    2.90 
  -3  -2   7  125.39    2.80 
   2   2  -7 1839.52   29.70 
   2   2  -7 1777.22   30.00 
  -2  -2   7 1775.12   29.90 
  -2  -2   7 1773.32   29.80 
  -2  -2   7 1804.52   29.70 
   1   2  -7  213.08    4.50 
  -1  -2   7  212.68    4.50 
  -1  -2   7  211.28    4.20 
  -1  -2   7  210.88    4.20 
  -1  -2   7  222.38    4.40 
   0   2  -7 1536.45   26.00 
   0  -2   7 1627.34   25.90 
   0  -2   7 1545.35   26.00 
   0  -2   7 1510.15   25.70 
   0  -2   7 1521.05   25.70 
  -1   2  -7   18.30    1.10 
  -1   2  -7   17.50    0.80 
   1  -2   7   17.70    1.00 
   1  -2   7   16.90    0.80 
   1  -2   7   17.70    1.00 
   1  -2   7   18.50    0.90 
  -2   2  -7  582.64   10.40 
  -2   2  -7  577.94   10.00 
   2  -2   7  588.04   10.40 
   2  -2   7  583.44   10.00 
   2  -2   7  591.84   10.20 
   2  -2   7  586.44   10.20 
  -3   2  -7   56.59    1.50 
   3  -2   7   58.39    1.60 
   3  -2   7   54.69    1.60 
   3  -2   7   57.29    1.50 
   3  -2   7   58.49    1.80 
  -4   2  -7 1061.49   17.50 
   4  -2   7 1063.59   17.60 
   4  -2   7 1046.60   17.40 
   4  -2   7  995.70   17.90 
  -5   2  -7   16.10    0.90 
   5  -2   7   15.30    1.00 
   5  -2   7   14.70    1.20 
  -6   2  -7  529.15    9.60 
   6  -2   7  553.24   10.00 
   6  -2   7  539.55    9.60 
  -7   2  -7  198.68    4.20 
   7  -2   7  197.78    4.50 
   7  -2   7  193.38    4.10 
   8  -2   7  240.98    5.40 
   9  -2   7  355.86    7.40 
  10  -2   7  109.59    3.60 
  11  -2   7   96.79    3.50 
  12  -2   7   18.20    1.90 
  12   1  -7    2.00    1.10 
 -12  -1   7    4.00    1.40 
  11   1  -7  288.67    6.50 
 -11  -1   7  311.07    7.20 
  10   1  -7    2.10    0.90 
  10   1  -7    2.80    0.90 
  10   1  -7    2.90    1.00 
 -10  -1   7    3.40    1.20 
 -10  -1   7    3.00    0.90 
   9   1  -7  351.16    6.90 
   9   1  -7  337.97    7.10 
   9   1  -7  344.57    6.90 
  -9  -1   7  335.87    7.00 
  -9  -1   7  343.07    7.40 
   8   1  -7   88.99    2.60 
   8   1  -7   90.59    2.90 
   8   1  -7   84.89    2.60 
  -8  -1   7   90.99    3.00 
  -8  -1   7   87.99    2.80 
   7   1  -7  340.37    6.60 
   7   1  -7  340.67    6.90 
   7   1  -7  336.47    6.60 
  -7  -1   7  342.87    7.00 
  -7  -1   7  344.47    6.90 
  -7  -1   7  335.77    6.60 
   6   1  -7  250.07    5.10 
   6   1  -7  247.88    5.30 
   6   1  -7  243.08    5.00 
  -6  -1   7  248.48    5.10 
  -6  -1   7  254.87    5.30 
  -6  -1   7  246.98    5.40 
   5   1  -7  404.76    7.50 
   5   1  -7  396.96    7.50 
  -5  -1   7  407.56    7.80 
  -5  -1   7  398.06    7.70 
  -5  -1   7  417.26    7.50 
   4   1  -7  798.82   14.00 
   4   1  -7  816.02   14.10 
  -4  -1   7  813.52   14.30 
  -4  -1   7  808.52   14.20 
  -4  -1   7  821.02   14.00 
   3   1  -7   36.80    1.40 
   3   1  -7   39.70    1.40 
  -3  -1   7   37.30    1.50 
  -3  -1   7   36.10    1.50 
  -3  -1   7   39.20    1.40 
   2   1  -7  790.92   13.90 
   2   1  -7  817.02   13.70 
  -2  -1   7  815.72   14.00 
  -2  -1   7  800.32   13.70 
  -2  -1   7  823.32   14.00 
  -2  -1   7  765.02   13.90 
   1   1  -7   22.10    1.10 
   1   1  -7   20.00    1.00 
  -1  -1   7   23.40    1.10 
  -1  -1   7   20.70    1.10 
  -1  -1   7   20.90    1.00 
  -1  -1   7   21.30    1.10 
   0   1  -7 1472.45   25.20 
   0  -1   7 1496.85   25.20 
   0  -1   7 1539.25   24.90 
   0  -1   7 1481.15   25.10 
   0  -1   7 1520.95   25.10 
  -1   1  -7   24.50    1.20 
  -1   1  -7   27.90    1.10 
   1  -1   7   26.70    1.10 
   1  -1   7   25.60    1.20 
   1  -1   7   28.10    1.10 
   1  -1   7   26.90    1.10 
  -2   1  -7  873.61   15.10 
   2  -1   7  902.11   15.30 
   2  -1   7  892.71   15.00 
   2  -1   7  887.41   15.00 
   2  -1   7  873.91   15.00 
  -3   1  -7  172.38    3.60 
   3  -1   7  171.28    3.50 
   3  -1   7  180.08    3.80 
   3  -1   7  173.88    3.50 
   3  -1   7  175.38    3.60 
  -4   1  -7  479.75    8.60 
   4  -1   7  491.25    8.50 
   4  -1   7  476.85    8.80 
   4  -1   7  473.45    8.80 
  -5   1  -7  456.45    8.30 
   5  -1   7  461.55    8.60 
   5  -1   7  466.65    8.20 
  -6   1  -7  346.47    6.70 
   6  -1   7  359.76    6.60 
   6  -1   7  364.96    7.00 
  -7   1  -7  314.97    6.20 
   7  -1   7  318.77    6.50 
  -8   1  -7  174.58    4.00 
   8  -1   7  170.08    4.30 
  -9   1  -7  437.76    8.60 
   9  -1   7  440.66    8.80 
  10  -1   7   29.90    2.20 
  11  -1   7  113.59    3.90 
  12  -1   7    4.50    1.40 
  12   0  -7   19.90    1.80 
 -12   0   7   23.60    2.10 
  11   0  -7  170.58    4.50 
 -11   0   7  173.28    5.10 
  10   0  -7   81.49    2.80 
  10   0  -7   84.49    3.00 
 -10   0   7   84.09    3.00 
 -10   0   7   82.39    3.30 
   9   0  -7  152.18    3.80 
   9   0  -7  149.39    4.00 
  -9   0   7  146.49    4.00 
  -9   0   7  152.78    4.30 
   8   0  -7   75.99    2.70 
   8   0  -7   74.69    2.30 
   8   0  -7   74.29    2.40 
  -8   0   7   77.29    2.80 
  -8   0   7   75.79    2.60 
   7   0  -7   57.69    2.30 
   7   0  -7   60.59    2.10 
   7   0  -7   62.29    2.00 
  -7   0   7   60.99    2.40 
  -7   0   7   60.79    2.30 
   6   0  -7  459.65    8.70 
   6   0  -7  458.75    8.40 
   6   0  -7  444.06    8.20 
  -6   0   7  444.06    8.80 
  -6   0   7  458.85    8.70 
  -6   0   7  452.25    8.40 
   5   0  -7   24.50    1.50 
   5   0  -7   24.40    1.20 
   5   0  -7   24.00    1.30 
  -5   0   7   23.50    1.40 
  -5   0   7   23.70    1.50 
   4   0  -7 1000.10   17.20 
   4   0  -7 1021.00   17.20 
   4   0  -7  988.30   17.50 
  -4   0   7 1038.00   17.20 
  -4   0   7 1006.80   17.50 
  -4   0   7 1000.30   17.50 
   3   0  -7   39.90    1.40 
   3   0  -7   35.90    1.40 
   3   0  -7   41.50    1.60 
  -3   0   7   44.20    1.40 
  -3   0   7   41.80    1.60 
  -3   0   7   37.20    1.60 
   2   0  -7 1263.47   21.70 
   2   0  -7 1305.17   22.00 
   2   0  -7 1252.87   21.80 
  -2   0   7 1335.47   22.00 
  -2   0   7 1299.87   22.00 
  -2   0   7 1323.87   21.70 
  -2   0   7 1306.37   21.90 
   1   0  -7  260.47    5.10 
   1   0  -7  261.37    4.90 
   1   0  -7  255.27    5.10 
  -1   0   7  262.07    5.10 
  -1   0   7  258.47    4.90 
  -1   0   7  256.87    5.20 
  -1   0   7  258.47    5.10 
   0   0  -7 1857.81   30.60 
   0   0  -7 1795.62   30.60 
   0   0  -7 1802.22   30.30 
   0   0   7 1839.72   30.30 
   0   0   7 1899.71   30.60 
   0   0   7 1843.32   30.70 
  -1   0  -7  216.48    4.40 
  -1   0  -7  221.98    4.20 
  -1   0  -7  221.38    4.30 
  -1   0  -7  216.18    4.40 
   1   0   7  222.48    4.20 
   1   0   7  218.58    4.30 
   1   0   7  211.58    4.40 
   1   0   7  217.28    4.40 
  -2   0  -7  560.44    9.60 
  -2   0  -7  551.84    9.80 
   2   0   7  500.25    9.60 
   2   0   7  579.04    9.50 
   2   0   7  549.54    9.80 
   2   0   7  555.34    9.80 
  -3   0  -7  336.87    6.30 
  -3   0  -7  329.07    6.00 
   3   0   7  326.47    6.00 
   3   0   7  334.07    6.00 
   3   0   7  326.77    6.30 
   3   0   7  334.47    6.30 
  -4   0  -7  564.14    9.90 
  -4   0  -7  577.74   10.30 
   4   0   7  568.24   10.30 
   4   0   7  591.94   10.30 
   4   0   7  572.54    9.90 
  -5   0  -7  411.66    7.70 
   5   0   7  406.96    7.80 
  -6   0  -7  137.79    3.40 
   6   0   7  142.59    3.50 
  -7   0  -7  374.96    7.30 
   7   0   7  374.56    7.50 
  -8   0  -7    1.50    0.80 
   8   0   7    0.10    0.80 
  -9   0  -7  141.69    3.80 
   9   0   7  140.59    3.90 
 -10   0  -7   10.40    1.30 
  10   0   7   11.70    1.40 
  11   0   7  354.26    7.80 
  12   0   7    6.20    1.50 
  12  -1  -7   68.39    3.00 
 -12   1   7   71.69    3.60 
  11  -1  -7  165.18    4.40 
 -11   1   7  165.68    4.50 
 -11   1   7  173.58    5.10 
  10  -1  -7  338.17    7.20 
  10  -1  -7  327.87    7.00 
 -10   1   7  337.77    7.60 
 -10   1   7  329.77    7.20 
   9  -1  -7  133.39    3.60 
   9  -1  -7  129.29    3.80 
  -9   1   7  130.29    3.70 
  -9   1   7  133.89    4.00 
   8  -1  -7  113.89    3.40 
   8  -1  -7  108.39    3.10 
  -8   1   7  114.79    3.30 
  -8   1   7  109.29    3.50 
   7  -1  -7   34.70    1.90 
   7  -1  -7   38.20    1.70 
  -7   1   7   35.90    2.00 
  -7   1   7   39.30    1.90 
   6  -1  -7  253.47    5.50 
   6  -1  -7  253.97    5.20 
   6  -1  -7  245.98    4.90 
  -6   1   7  251.67    5.60 
  -6   1   7  251.27    5.40 
   5  -1  -7    1.20    0.60 
   5  -1  -7    0.80    0.50 
   5  -1  -7    0.40    0.40 
  -5   1   7    0.40    0.50 
  -5   1   7    1.20    0.70 
  -5   1   7    0.20    0.60 
   4  -1  -7  645.24   11.40 
   4  -1  -7  638.04   11.20 
  -4   1   7  646.94   11.70 
  -4   1   7  648.54   11.80 
  -4   1   7  649.24   11.40 
   3  -1  -7   26.80    1.20 
   3  -1  -7   26.30    1.10 
   3  -1  -7   26.80    1.40 
  -3   1   7   29.00    1.40 
  -3   1   7   23.90    1.40 
  -3   1   7   26.90    1.20 
   2  -1  -7 1244.38   21.70 
   2  -1  -7 1242.48   21.90 
   2  -1  -7 1305.87   21.60 
  -2   1   7 1336.87   22.00 
  -2   1   7 1312.07   21.60 
  -2   1   7 1298.27   21.70 
  -2   1   7 1300.37   22.10 
   1  -1  -7  443.26    8.10 
   1  -1  -7  425.26    7.70 
   1  -1  -7  438.66    7.90 
  -1   1   7  431.56    8.00 
  -1   1   7  435.56    7.70 
  -1   1   7  436.26    7.90 
  -1   1   7  431.76    8.20 
   0  -1  -7  471.35    8.60 
   0  -1  -7  481.35    8.40 
   0  -1  -7  476.65    8.50 
   0   1   7  455.25    8.80 
   0   1   7  472.55    8.50 
   0   1   7  499.05    8.60 
   0   1   7  469.45    8.30 
  -1  -1  -7  618.34   10.70 
  -1  -1  -7  610.64   11.00 
  -1  -1  -7  603.54   10.50 
   1   1   7  618.94   10.70 
   1   1   7  598.04   11.00 
   1   1   7  624.04   10.50 
   1   1   7  604.94   10.70 
  -2  -1  -7  322.27    5.80 
  -2  -1  -7  308.67    6.20 
  -2  -1  -7  315.57    5.90 
   2   1   7  329.17    6.10 
   2   1   7  318.97    6.20 
   2   1   7  318.77    5.90 
   2   1   7  319.37    5.80 
  -3  -1  -7  670.93   11.60 
  -3  -1  -7  672.33   12.00 
   3   1   7  669.23   12.00 
   3   1   7  672.93   11.90 
   3   1   7  677.53   11.60 
   3   1   7  682.93   11.50 
  -4  -1  -7  214.38    4.60 
   4   1   7  212.98    4.60 
   4   1   7  218.98    4.50 
  -5  -1  -7  444.86    8.60 
   5   1   7  470.65    8.60 
  -6  -1  -7   52.69    2.10 
   6   1   7   58.99    2.10 
  -7  -1  -7  486.95    9.40 
   7   1   7  504.15    9.50 
  -8  -1  -7    0.80    0.80 
   8   1   7   -1.10    0.80 
  -9  -1  -7  277.87    6.30 
   9   1   7  290.67    6.40 
 -10  -1  -7   80.59    3.10 
  10   1   7   78.69    3.20 
 -11  -1  -7  236.38    5.90 
  11   1   7  236.68    6.00 
  12  -2  -7   90.29    3.40 
 -12   2   7   90.99    4.00 
  11  -2  -7   27.20    2.30 
  11  -2  -7   26.80    1.90 
 -11   2   7   30.80    2.60 
 -11   2   7   29.90    2.20 
  10  -2  -7  162.88    4.30 
  10  -2  -7  169.68    4.60 
 -10   2   7  169.18    4.90 
 -10   2   7  161.78    4.50 
   9  -2  -7    8.40    1.20 
   9  -2  -7    8.00    1.10 
  -9   2   7    5.80    1.20 
  -9   2   7    7.30    1.10 
   8  -2  -7  300.37    6.60 
   8  -2  -7  308.17    6.30 
  -8   2   7  301.17    6.50 
  -8   2   7  297.87    6.80 
   7  -2  -7   38.80    1.80 
   7  -2  -7   37.50    2.00 
  -7   2   7   39.10    2.00 
  -7   2   7   42.70    2.20 
   6  -2  -7  548.95   10.50 
   6  -2  -7  561.64   10.20 
  -6   2   7  557.94   10.50 
  -6   2   7  551.04   10.70 
   5  -2  -7   91.39    2.80 
   5  -2  -7   98.59    2.60 
  -5   2   7   93.99    2.90 
  -5   2   7   98.89    2.90 
   4  -2  -7  975.20   17.10 
   4  -2  -7  981.50   16.70 
  -4   2   7  982.40   16.70 
  -4   2   7  968.40   17.20 
  -4   2   7  967.60   17.10 
   3  -2  -7  232.88    4.60 
   3  -2  -7  232.48    4.90 
   3  -2  -7  222.58    4.40 
  -3   2   7  234.78    5.00 
  -3   2   7  225.88    5.10 
  -3   2   7  229.18    4.60 
   2  -2  -7  782.62   13.50 
   2  -2  -7  766.12   13.50 
   2  -2  -7  798.22   13.90 
  -2   2   7  784.72   13.50 
  -2   2   7  772.52   14.10 
  -2   2   7  806.42   13.90
[truncated: 282,294 more chars]
